# Supplementary material for: (E)-3-(4-Bromo­phen­yl)-3-[3-(4-bromo­phen­yl)-1H-pyrazol-1-yl]prop-2-enal
Source: Acta Crystallogr Sect E Struct Rep Online. 2010 Jan 9;66(Pt 2):o279. doi: 10.1107/S1600536809054749 (PMC2979980; doi:10.1107/S1600536809054749)
Supplement: Supplementary file 1 [file e-66-0o279-sup1.cif]

##############################################################################
###                                                                        ###
###        Electronic paper (Acta Crystallographica Section E)             ###
###                                                                        ###
##############################################################################
#                                                                            #
# This CIF contains the data in a paper accepted for publication in Acta     #
# Crystallographica Section E. It conforms to the requirements of Notes      #
# for Authors for Section E, and has been peer reviewed under the auspices   #
# of the IUCr Commission on Journals.                                        #
#                                                                            #
# Full details of the Crystallographic Information File format               #
# are given in the paper "The Crystallographic Information File (CIF):       #
# a New Standard Archive File for Crystallography" by S. R. Hall, F. H.      #
# Allen and I. D. Brown [Acta Cryst. (1991), A47, 655-685].                  #
#                                                                            #
# The current version of the core CIF dictionary is obtainable from          #
# ftp://ftp.iucr.org/pub/cif_core.dic. The current version number is 2.4.    #
#                                                                            #
# Software is freely available for graphical display of the structure(s) in  #
# this CIF.  For information consult the CIF home page http://www.iucr.org/  #
# cif/home.html                                                              #
#                                                                            #
# This file may be used for bona fide research purposes within the           #
# scientific community so long as proper attribution is given to the journal # 
# article from which it was obtained.                                        #
#                                                                            #
##############################################################################
                                             
data_global
_audit_creation_method     SHELXL-97
_journal_date_recd_electronic     2009-12-17
_journal_date_accepted     2009-12-19
_journal_name_full     'Acta Crystallographica, Section E'
_journal_year     2010
_journal_volume     66
_journal_issue      2
_journal_page_first     o279
_journal_page_last     o279
_journal_paper_category     QO
_journal_coeditor_code     BT5143
_publ_contact_author_name     ' M.N. Ponnuswamy '
_publ_contact_author_address
;   Centre of Advanced Study in Crystallography and Biophysics
    University of Madras
    Guindy Campus
    Chennai - 600 025
    India
;
_publ_contact_author_email     'mnpsy2004@yahoo.com'
_publ_contact_author_fax     '+9144 22352494'
_publ_contact_author_phone     '+9144 22300122'
_publ_section_title
;\
(<i>E</i>)-3-(4-Bromophenyl)-3-[3-(4-bromophenyl)-1<i>H</i>-pyrazol-1-\
yl]prop-2-enal
;
loop_
    _publ_author_name
    _publ_author_address
    ' P. Ramesh '
;   Centre of Advanced Study in Crystallography and Biophysics
    University of Madras
    Guindy Campus
    Chennai 600 025
    India
;
    ' Ramaiyan Manikannan '
;
      Department of Organic Chemistry
      School of Chemistry
      Madurai Kamaraj University
      Madurai 625 021
      India
;
    'S. Muthusubramanian'
;
      Department of Organic Chemistry
      School of Chemistry
      Madurai Kamaraj University
      Madurai 625 021
      India
;
    ' K. Ravichandran '
;   Centre of Advanced Study in Crystallography and Biophysics
    University of Madras
    Guindy Campus
    Chennai 600 025
    India
;
    ' M. N. Ponnuswamy '
;
    Centre of Advanced Study in Crystallography and Biophysics
    University of Madras
    Guindy Campus
    Chennai 600 025
    India
;
data_I
_audit_creation_method     SHELXL-97
_chemical_name_systematic
;
(<i>E</i>)-3-(4-Bromophenyl)-3-[3-(4-bromophenyl)-1<i>H</i>-pyrazol-
1-yl]prop-2-enal
;
_chemical_name_common
;
(E)-3-(4-bromophenyl)-3-[3-(4-bromophenyl)-1H-pyrazol-1-yl]-2-propenal
;
_chemical_formula_moiety     'C18 H12 Br2 N2 O'
_chemical_formula_sum     'C18 H12 Br2 N2 O'
_chemical_formula_iupac     'C18 H12 Br2 N2 O'
_chemical_formula_weight     432.12
_chemical_melting_point     ?
_symmetry_cell_setting     Orthorhombic
_symmetry_space_group_name_H-M     'P c a 21'
_symmetry_space_group_name_Hall     'P 2c -2ac'
loop_
    _symmetry_equiv_pos_as_xyz
    'x, y, z'
    '-x, -y, z+1/2'
    '-x+1/2, y, z+1/2'
    'x+1/2, -y, z'
_cell_length_a     9.2600(3)
_cell_length_b     9.3782(3)
_cell_length_c     37.9965(4)
_cell_angle_alpha     90.00
_cell_angle_beta     90.00
_cell_angle_gamma     90.00
_cell_volume     3299.70(15)
_cell_formula_units_Z     8
_cell_measurement_reflns_used     2356
_cell_measurement_theta_min     2.14
_cell_measurement_theta_max     26.66
_cell_measurement_temperature     293(2)
_exptl_crystal_description     Block
_exptl_crystal_colour     Colorless
_exptl_crystal_size_max     0.30
_exptl_crystal_size_mid     0.20
_exptl_crystal_size_min     0.16
_exptl_crystal_density_diffrn     1.740
_exptl_crystal_density_meas     ?
_exptl_crystal_density_method     'not measured'
_exptl_crystal_F_000     1696
_exptl_absorpt_coefficient_mu     4.918
_exptl_absorpt_correction_type     multi-scan
_exptl_absorpt_process_details     '(SADABS; Sheldrick, 2001)'
_exptl_absorpt_correction_T_min     0.319
_exptl_absorpt_correction_T_max     0.455
_exptl_special_details
;
;
_diffrn_ambient_temperature     293(2)
_diffrn_radiation_type     MoK\a
_diffrn_radiation_wavelength     0.71073
_diffrn_radiation_source     'fine-focus sealed tube'
_diffrn_radiation_monochromator     graphite
_diffrn_measurement_device_type     'Bruker Kappa APEXII diffractometer'
_diffrn_measurement_method     '\w and \f scans'
_diffrn_detector_area_resol_mean     ?
_diffrn_reflns_number     17654
_diffrn_reflns_av_R_equivalents     0.0324
_diffrn_reflns_av_sigmaI/netI     0.0459
_diffrn_reflns_theta_min     2.14
_diffrn_reflns_theta_max     26.66
_diffrn_reflns_theta_full     25.00
_diffrn_measured_fraction_theta_max     0.997
_diffrn_measured_fraction_theta_full     0.999
_diffrn_reflns_limit_h_min     -9
_diffrn_reflns_limit_h_max     11
_diffrn_reflns_limit_k_min     -11
_diffrn_reflns_limit_k_max     8
_diffrn_reflns_limit_l_min     -47
_diffrn_reflns_limit_l_max     28
_diffrn_standards_number     0
_diffrn_standards_interval_count     ?
_diffrn_standards_interval_time     0
_diffrn_standards_decay_%     0
_refine_special_details
;
Refinement of <i>F</i>^2^ against ALL reflections. The weighted <i>R</i>-factor
<i>wR</i> and goodness of fit <i>S</i> are based on <i>F</i>^2^, conventional
<i>R</i>-factors <i>R</i> are based on <i>F</i>, with <i>F</i> set to zero for
negative <i>F</i>^2^. The threshold expression of <i>F</i>^2^ >
\s(<i>F</i>^2^) is used only for calculating <i>R</i>-factors(gt) <i>etc</i>.
and is not relevant to the choice of reflections for refinement.
<i>R</i>-factors based on <i>F</i>^2^ are statistically about twice as large
as those based on <i>F</i>, and <i>R</i>- factors based on ALL data will be
even larger.
;
_reflns_number_total     5353
_reflns_number_gt     3562
_reflns_threshold_expression     I>2\s(I)
_refine_ls_structure_factor_coef     Fsqd
_refine_ls_matrix_type     full
_refine_ls_R_factor_all     0.0763
_refine_ls_R_factor_gt     0.0370
_refine_ls_wR_factor_gt     0.0738
_refine_ls_wR_factor_ref     0.0858
_refine_ls_goodness_of_fit_ref     1.012
_refine_ls_restrained_S_all     1.012
_refine_ls_number_reflns     5353
_refine_ls_number_parameters     416
_refine_ls_number_restraints     2
_refine_ls_hydrogen_treatment     constr
_refine_ls_weighting_scheme     calc
_refine_ls_weighting_details
         'calc w=1/[\s^2^(Fo^2^)+(0.0332P)^2^+2.8025P] where P=(Fo^2^+2Fc^2^)/3'
_atom_sites_solution_hydrogens     geom
_atom_sites_solution_primary     direct
_atom_sites_solution_secondary     difmap
_refine_ls_shift/su_max     0.002
_refine_ls_shift/su_mean     0.000
_refine_diff_density_max     0.936
_refine_diff_density_min     -0.677
_refine_ls_extinction_method     none
_refine_ls_extinction_coef     ?
_refine_ls_abs_structure_details     'Flack (1983), 1831 Friedel pairs'
_refine_ls_abs_structure_Flack     0.226(12)
loop_
    _atom_type_symbol
    _atom_type_description
    _atom_type_scat_dispersion_real
    _atom_type_scat_dispersion_imag
    _atom_type_scat_source
    'C' 'C' 0.0033 0.0016
                         'International Tables Vol C Tables 4.2.6.8 and 6.1.1.4'
    'H' 'H' 0.0000 0.0000
                         'International Tables Vol C Tables 4.2.6.8 and 6.1.1.4'
    'Br' 'Br' -0.2901 2.4595
                         'International Tables Vol C Tables 4.2.6.8 and 6.1.1.4'
    'N' 'N' 0.0061 0.0033
                         'International Tables Vol C Tables 4.2.6.8 and 6.1.1.4'
    'O' 'O' 0.0106 0.0060
                         'International Tables Vol C Tables 4.2.6.8 and 6.1.1.4'
_computing_data_collection     'APEX2 (Bruker, 2004)'
_computing_cell_refinement     'SAINT (Bruker, 2004)'
_computing_data_reduction     'SAINT (Bruker, 2004)'
_computing_structure_solution     'SHELXS97 (Sheldrick, 2008)'
_computing_structure_refinement     'SHELXL97 (Sheldrick, 2008)'
_computing_molecular_graphics     'ORTEP-3 (Farrugia, (1997))'
_computing_publication_material
                            'SHELXL97 (Sheldrick, 2008) and PLATON (Spek, 2009)'
loop_
    _atom_site_type_symbol
    _atom_site_label
    _atom_site_fract_x
    _atom_site_fract_y
    _atom_site_fract_z
    _atom_site_U_iso_or_equiv
    _atom_site_adp_type
    _atom_site_calc_flag
    _atom_site_refinement_flags
    _atom_site_occupancy
    _atom_site_disorder_assembly
    _atom_site_disorder_group
    Br Br1A 1.06404(10) 0.03442(11) 1.04136(2) 0.0845(3) Uani d . 1 . .
    Br Br1B -0.30627(8) 0.54380(9) 0.52040(2) 0.0701(2) Uani d . 1 . .
    Br Br2A 0.53252(8) 0.16474(8) 0.66987(2) 0.0689(2) Uani d . 1 . .
    Br Br2B 0.20118(8) 0.34086(8) 0.888391(19) 0.0687(2) Uani d . 1 . .
    O O1A 0.4407(6) 0.3862(6) 0.94905(14) 0.0893(18) Uani d . 1 . .
    O O1B 0.2716(6) 0.0770(5) 0.61274(14) 0.0782(15) Uani d . 1 . .
    N N1A 0.6924(5) 0.1737(5) 0.84642(15) 0.0441(13) Uani d . 1 . .
    N N1B 0.0394(5) 0.3223(5) 0.71192(13) 0.0386(12) Uani d . 1 . .
    N N2A 0.7688(5) 0.1414(5) 0.87580(13) 0.0394(12) Uani d . 1 . .
    N N2B -0.0373(5) 0.3565(5) 0.68274(13) 0.0401(12) Uani d . 1 . .
    C C3A 0.8905(7) 0.0679(6) 0.86725(18) 0.0456(16) Uani d . 1 . .
    H H3A 0.9595 0.0339 0.8829 0.055 Uiso calc R 1 . .
    C C3B -0.1573(6) 0.4349(6) 0.69043(19) 0.0427(16) Uani d . 1 . .
    H H3B -0.2241 0.4709 0.6745 0.051 Uiso calc R 1 . .
    C C4A 0.8933(7) 0.0536(6) 0.83279(19) 0.0451(16) Uani d . 1 . .
    H H4A 0.9637 0.0077 0.8195 0.054 Uiso calc R 1 . .
    C C4B -0.1601(6) 0.4502(6) 0.72623(17) 0.0409(15) Uani d . 1 . .
    H H4B -0.2292 0.4972 0.7397 0.049 Uiso calc R 1 . .
    C C5A 0.7689(6) 0.1212(6) 0.82008(16) 0.0357(14) Uani d . 1 . .
    C C5B -0.0348(7) 0.3788(6) 0.73838(16) 0.0358(14) Uani d . 1 . .
    C C6A 0.7229(7) 0.1875(6) 0.90911(18) 0.0466(17) Uani d . 1 . .
    C C6B 0.0081(6) 0.3060(6) 0.64915(17) 0.0390(15) Uani d . 1 . .
    C C7A 0.8119(7) 0.1444(7) 0.93918(16) 0.0429(16) Uani d . 1 . .
    C C7B -0.0733(6) 0.3630(7) 0.61901(16) 0.0409(16) Uani d . 1 . .
    C C8A 0.9017(7) 0.2424(7) 0.95476(18) 0.0520(17) Uani d . 1 . .
    H H8A 0.9111 0.3333 0.9452 0.062 Uiso calc R 1 . .
    C C8B -0.1625(7) 0.2773(7) 0.59906(18) 0.0468(16) Uani d . 1 . .
    H H8B -0.1745 0.1818 0.6050 0.056 Uiso calc R 1 . .
    C C9A 0.9776(8) 0.2055(8) 0.9845(2) 0.063(2) Uani d . 1 . .
    H H9A 1.0377 0.2725 0.9951 0.076 Uiso calc R 1 . .
    C C9B -0.2332(7) 0.3330(7) 0.57053(18) 0.0527(17) Uani d . 1 . .
    H H9B -0.2960 0.2759 0.5577 0.063 Uiso calc R 1 . .
    C C10A 0.9667(7) 0.0750(8) 0.99855(18) 0.0523(17) Uani d . 1 . .
    C C10B -0.2125(7) 0.4713(7) 0.56087(19) 0.0478(17) Uani d . 1 . .
    C C11A 0.8816(9) -0.0234(8) 0.9832(2) 0.059(2) Uani d . 1 . .
    H H11A 0.8749 -0.1140 0.9930 0.070 Uiso calc R 1 . .
    C C11B -0.1234(7) 0.5587(7) 0.58027(18) 0.0486(17) Uani d . 1 . .
    H H11B -0.1100 0.6535 0.5738 0.058 Uiso calc R 1 . .
    C C12A 0.8043(8) 0.0080(7) 0.9532(3) 0.058(2) Uani d . 1 . .
    H H12A 0.7477 -0.0615 0.9425 0.069 Uiso calc R 1 . .
    C C12B -0.0553(8) 0.5044(7) 0.6090(2) 0.053(2) Uani d . 1 . .
    H H12B 0.0046 0.5631 0.6223 0.064 Uiso calc R 1 . .
    C C13A 0.6043(7) 0.2674(7) 0.91238(19) 0.0581(18) Uani d U 1 . .
    H H13A 0.5540 0.2924 0.8921 0.070 Uiso calc R 1 . .
    C C13B 0.1155(7) 0.2129(6) 0.64759(17) 0.0480(16) Uani d . 1 . .
    H H13 0.1556 0.1794 0.6685 0.058 Uiso calc R 1 . .
    C C14A 0.5513(8) 0.3163(7) 0.9454(2) 0.063(2) Uani d U 1 . .
    H H14A 0.6039 0.2936 0.9655 0.076 Uiso calc R 1 . .
    C C14B 0.1728(8) 0.1613(7) 0.61425(19) 0.0554(18) Uani d . 1 . .
    H H14 0.1320 0.1941 0.5934 0.067 Uiso calc R 1 . .
    C C15A 0.7154(6) 0.1352(6) 0.78364(17) 0.0375(15) Uani d . 1 . .
    C C15B 0.0164(6) 0.3646(6) 0.77424(17) 0.0360(14) Uani d . 1 . .
    C C16A 0.7845(7) 0.0686(6) 0.75603(19) 0.0472(17) Uani d . 1 . .
    H H16A 0.8673 0.0153 0.7604 0.057 Uiso calc R 1 . .
    C C16B -0.0520(7) 0.4315(6) 0.80212(18) 0.0428(16) Uani d . 1 . .
    H H16B -0.1355 0.4837 0.7978 0.051 Uiso calc R 1 . .
    C C17A 0.7334(7) 0.0793(6) 0.72186(18) 0.0464(16) Uani d . 1 . .
    H H17A 0.7822 0.0361 0.7033 0.056 Uiso calc R 1 . .
    C C17B -0.0001(7) 0.4232(7) 0.83575(18) 0.0494(17) Uani d . 1 . .
    H H17B -0.0479 0.4695 0.8540 0.059 Uiso calc R 1 . .
    C C18A 0.6105(7) 0.1544(6) 0.71609(16) 0.0420(15) Uani d . 1 . .
    C C18B 0.1237(7) 0.3455(6) 0.84255(17) 0.0435(15) Uani d . 1 . .
    C C19A 0.5396(6) 0.2233(7) 0.74279(19) 0.0456(16) Uani d . 1 . .
    H H19A 0.4566 0.2758 0.7381 0.055 Uiso calc R 1 . .
    C C19B 0.1903(6) 0.2769(7) 0.81560(18) 0.0470(17) Uani d . 1 . .
    H H19B 0.2726 0.2231 0.8201 0.056 Uiso calc R 1 . .
    C C20A 0.5924(6) 0.2141(6) 0.77660(17) 0.0413(15) Uani d . 1 . .
    H H20A 0.5451 0.2612 0.7948 0.050 Uiso calc R 1 . .
    C C20B 0.1383(7) 0.2854(6) 0.78198(18) 0.0398(15) Uani d . 1 . .
    H H20B 0.1858 0.2372 0.7640 0.048 Uiso calc R 1 . .
loop_
    _atom_site_aniso_label
    _atom_site_aniso_U_11
    _atom_site_aniso_U_22
    _atom_site_aniso_U_33
    _atom_site_aniso_U_12
    _atom_site_aniso_U_13
    _atom_site_aniso_U_23
    Br1A 0.0906(6) 0.1116(6) 0.0512(5) 0.0180(5) -0.0083(5) 0.0153(5)
    Br1B 0.0723(5) 0.0778(5) 0.0601(6) 0.0001(4) -0.0177(4) 0.0176(5)
    Br2A 0.0836(5) 0.0759(5) 0.0474(4) 0.0057(4) -0.0086(4) 0.0055(4)
    Br2B 0.0748(5) 0.0871(5) 0.0442(4) 0.0013(5) -0.0060(4) 0.0059(4)
    O1A 0.096(4) 0.116(4) 0.056(3) 0.053(4) -0.002(3) -0.022(3)
    O1B 0.082(4) 0.077(3) 0.075(4) 0.032(3) 0.016(3) -0.012(3)
    N1A 0.037(3) 0.049(3) 0.046(4) 0.004(3) 0.009(3) 0.002(3)
    N1B 0.042(3) 0.044(3) 0.029(3) 0.001(2) 0.001(2) -0.001(2)
    N2A 0.040(3) 0.044(3) 0.035(3) 0.003(2) 0.003(3) -0.001(2)
    N2B 0.043(3) 0.040(3) 0.038(3) 0.008(3) 0.002(3) -0.006(2)
    C3A 0.046(4) 0.044(4) 0.047(4) 0.001(3) -0.003(3) -0.012(3)
    C3B 0.033(3) 0.036(4) 0.059(5) 0.009(3) -0.001(3) 0.002(3)
    C4A 0.049(4) 0.029(3) 0.058(5) -0.001(3) 0.003(4) -0.013(4)
    C4B 0.033(3) 0.046(4) 0.044(4) 0.005(3) 0.006(3) -0.002(4)
    C5A 0.033(3) 0.030(3) 0.044(4) -0.002(3) 0.005(3) -0.001(3)
    C5B 0.045(4) 0.025(3) 0.038(4) -0.007(3) 0.003(3) 0.002(3)
    C6A 0.050(4) 0.044(4) 0.046(5) -0.003(3) 0.007(3) -0.002(3)
    C6B 0.039(3) 0.041(4) 0.037(4) -0.006(3) -0.002(3) 0.000(3)
    C7A 0.047(4) 0.045(4) 0.037(4) -0.004(3) 0.002(3) 0.002(3)
    C7B 0.045(4) 0.041(4) 0.037(4) 0.004(3) 0.004(3) -0.002(3)
    C8A 0.055(4) 0.045(4) 0.055(4) -0.004(3) -0.012(4) 0.008(3)
    C8B 0.046(4) 0.036(3) 0.058(4) -0.009(3) -0.004(3) -0.002(3)
    C9A 0.057(4) 0.067(5) 0.066(5) -0.007(4) -0.007(4) -0.009(4)
    C9B 0.053(4) 0.053(4) 0.053(4) -0.004(3) -0.017(4) -0.009(4)
    C10A 0.050(4) 0.059(5) 0.048(4) 0.005(4) 0.004(3) 0.006(4)
    C10B 0.046(4) 0.047(4) 0.050(5) 0.002(3) -0.007(3) 0.007(3)
    C11A 0.081(5) 0.039(4) 0.056(5) 0.012(4) 0.010(4) 0.017(4)
    C11B 0.058(4) 0.039(4) 0.048(4) -0.005(3) 0.000(4) 0.003(3)
    C12A 0.074(6) 0.034(4) 0.064(6) -0.007(3) -0.001(5) 0.002(3)
    C12B 0.059(6) 0.054(5) 0.046(5) -0.010(3) -0.013(4) -0.001(3)
    C13A 0.059(5) 0.069(4) 0.046(4) 0.011(4) 0.000(3) -0.008(4)
    C13B 0.056(4) 0.049(4) 0.039(4) 0.009(3) -0.001(3) 0.007(3)
    C14A 0.063(5) 0.078(5) 0.049(4) 0.015(4) 0.000(3) -0.012(4)
    C14B 0.063(5) 0.056(4) 0.048(5) 0.010(4) 0.006(4) -0.003(4)
    C15A 0.040(4) 0.032(3) 0.041(4) -0.008(3) 0.010(3) -0.004(3)
    C15B 0.038(3) 0.028(3) 0.042(4) -0.003(3) 0.007(3) 0.001(3)
    C16A 0.037(4) 0.046(4) 0.058(5) 0.006(3) 0.003(3) -0.006(4)
    C16B 0.043(4) 0.040(4) 0.045(4) 0.004(3) -0.002(3) -0.004(4)
    C17A 0.052(4) 0.042(4) 0.046(4) 0.004(3) 0.003(3) -0.006(3)
    C17B 0.050(4) 0.058(4) 0.040(4) 0.005(4) 0.009(3) -0.015(3)
    C18A 0.048(4) 0.035(3) 0.043(4) -0.001(3) 0.000(3) 0.007(3)
    C18B 0.045(4) 0.045(4) 0.040(4) -0.006(3) 0.000(3) 0.004(3)
    C19A 0.039(4) 0.046(4) 0.052(5) 0.000(3) 0.005(3) 0.003(3)
    C19B 0.039(4) 0.048(4) 0.054(5) 0.006(3) 0.010(3) 0.009(3)
    C20A 0.035(3) 0.047(4) 0.043(4) 0.006(3) 0.009(3) -0.001(3)
    C20B 0.046(3) 0.036(4) 0.038(4) 0.002(3) 0.007(3) -0.001(3)
_geom_special_details
;
All e.s.d.'s (except the e.s.d. in the dihedral angle between two l.s. planes)
are estimated using the full covariance matrix. The cell e.s.d.'s are taken
into account individually in the estimation of e.s.d.'s in distances, angles
and torsion angles; correlations between e.s.d.'s in cell parameters are only
used when they are defined by crystal symmetry. An approximate (isotropic)
treatment of cell e.s.d.'s is used for estimating e.s.d.'s involving l.s.
planes.
;
loop_
    _geom_bond_atom_site_label_1
    _geom_bond_atom_site_label_2
    _geom_bond_site_symmetry_2
    _geom_bond_distance
    _geom_bond_publ_flag
    Br1A C10A . 1.898(7) ?
    Br1B C10B . 1.892(7) ?
    Br2A C18A . 1.901(6) ?
    Br2B C18B . 1.884(6) ?
    O1A C14A . 1.224(8) ?
    O1B C14B . 1.210(8) ?
    N1A C5A . 1.321(8) ?
    N1A N2A . 1.356(7) ?
    N1B C5B . 1.328(7) ?
    N1B N2B . 1.355(6) ?
    N2A N1A 1 1.356(7) ?
    N2A C3A . 1.361(8) ?
    N2A C6A . 1.403(8) ?
    N2B N1B 1 1.355(6) ?
    N2B C3B . 1.363(7) ?
    N2B C6B . 1.425(8) ?
    C3A C4A . 1.316(9) ?
    C3A H3A . 0.9300 ?
    C3B C4B . 1.368(8) ?
    C3B H3B . 0.9300 ?
    C4A C5A . 1.401(9) ?
    C4A H4A . 0.9300 ?
    C4B C5B . 1.416(9) ?
    C4B H4B . 0.9300 ?
    C5A N1A 1 1.321(8) ?
    C5A C15A . 1.477(8) ?
    C5B N1B 1 1.328(7) ?
    C5B C15B . 1.449(8) ?
    C6A C13A . 1.336(8) ?
    C6A C7A . 1.465(9) ?
    C6B C13B . 1.325(8) ?
    C6B C7B . 1.471(8) ?
    C7A C8A . 1.374(9) ?
    C7A C12A . 1.388(9) ?
    C7B C8B . 1.379(8) ?
    C7B C12B . 1.389(9) ?
    C8A C9A . 1.375(9) ?
    C8A H8A . 0.9300 ?
    C8B C9B . 1.370(9) ?
    C8B H8B . 0.9300 ?
    C9A C10A . 1.339(9) ?
    C9A H9A . 0.9300 ?
    C9B C10B . 1.361(8) ?
    C9B H9B . 0.9300 ?
    C10A C11A . 1.347(10) ?
    C10B C11B . 1.377(9) ?
    C11A C12A . 1.375(12) ?
    C11A H11A . 0.9300 ?
    C11B C12B . 1.361(10) ?
    C11B H11B . 0.9300 ?
    C12A H12A . 0.9300 ?
    C12B H12B . 0.9300 ?
    C13A C14A . 1.424(10) ?
    C13A H13A . 0.9300 ?
    C13B C14B . 1.456(9) ?
    C13B H13 . 0.9300 ?
    C14A H14A . 0.9300 ?
    C14B H14 . 0.9300 ?
    C15A C16A . 1.379(8) ?
    C15A C20A . 1.384(8) ?
    C15B C20B . 1.382(8) ?
    C15B C16B . 1.384(8) ?
    C16A C17A . 1.385(9) ?
    C16A H16A . 0.9300 ?
    C16B C17B . 1.367(9) ?
    C16B H16B . 0.9300 ?
    C17A C18A . 1.356(8) ?
    C17A H17A . 0.9300 ?
    C17B C18B . 1.383(9) ?
    C17B H17B . 0.9300 ?
    C18A C19A . 1.371(9) ?
    C18B C19B . 1.358(9) ?
    C19A C20A . 1.377(9) ?
    C19A H19A . 0.9300 ?
    C19B C20B . 1.367(9) ?
    C19B H19B . 0.9300 ?
    C20A H20A . 0.9300 ?
    C20B H20B . 0.9300 ?
loop_
    _geom_angle_atom_site_label_1
    _geom_angle_atom_site_label_2
    _geom_angle_atom_site_label_3
    _geom_angle_site_symmetry_1
    _geom_angle_site_symmetry_3
    _geom_angle
    _geom_angle_publ_flag
    C5A N1A N2A . . 105.1(5) ?
    C5B N1B N2B . . 104.7(5) ?
    N1A N2A C3A . . 110.4(5) ?
    N1A N2A C6A . . 121.0(5) ?
    C3A N2A C6A . . 128.5(6) ?
    N1B N2B C3B . . 112.3(5) ?
    N1B N2B C6B . . 120.0(5) ?
    C3B N2B C6B . . 127.7(5) ?
    C4A C3A N2A . . 107.8(6) ?
    C4A C3A H3A . . 126.1 ?
    N2A C3A H3A . . 126.1 ?
    N2B C3B C4B . . 106.6(6) ?
    N2B C3B H3B . . 126.7 ?
    C4B C3B H3B . . 126.7 ?
    C3A C4A C5A . . 106.3(6) ?
    C3A C4A H4A . . 126.8 ?
    C5A C4A H4A . . 126.8 ?
    C3B C4B C5B . . 105.0(6) ?
    C3B C4B H4B . . 127.5 ?
    C5B C4B H4B . . 127.5 ?
    N1A C5A C4A 1 . 110.4(6) ?
    N1A C5A C4A . . 110.4(6) ?
    N1A C5A C15A 1 . 119.8(5) ?
    N1A C5A C15A . . 119.8(5) ?
    C4A C5A C15A . . 129.8(6) ?
    N1B C5B C4B 1 . 111.4(6) ?
    N1B C5B C4B . . 111.4(6) ?
    N1B C5B C15B 1 . 120.4(5) ?
    N1B C5B C15B . . 120.4(5) ?
    C4B C5B C15B . . 128.2(6) ?
    C13A C6A N2A . . 120.4(6) ?
    C13A C6A C7A . . 123.0(6) ?
    N2A C6A C7A . . 116.6(5) ?
    C13B C6B N2B . . 118.7(6) ?
    C13B C6B C7B . . 126.1(6) ?
    N2B C6B C7B . . 115.2(5) ?
    C8A C7A C12A . . 118.8(6) ?
    C8A C7A C6A . . 119.4(6) ?
    C12A C7A C6A . . 121.7(7) ?
    C8B C7B C12B . . 118.5(6) ?
    C8B C7B C6B . . 121.5(6) ?
    C12B C7B C6B . . 119.8(6) ?
    C7A C8A C9A . . 119.7(6) ?
    C7A C8A H8A . . 120.2 ?
    C9A C8A H8A . . 120.2 ?
    C9B C8B C7B . . 120.0(6) ?
    C9B C8B H8B . . 120.0 ?
    C7B C8B H8B . . 120.0 ?
    C10A C9A C8A . . 121.3(7) ?
    C10A C9A H9A . . 119.4 ?
    C8A C9A H9A . . 119.4 ?
    C10B C9B C8B . . 120.6(6) ?
    C10B C9B H9B . . 119.7 ?
    C8B C9B H9B . . 119.7 ?
    C9A C10A C11A . . 119.8(7) ?
    C9A C10A Br1A . . 119.3(6) ?
    C11A C10A Br1A . . 120.8(6) ?
    C9B C10B C11B . . 120.5(6) ?
    C9B C10B Br1B . . 119.8(5) ?
    C11B C10B Br1B . . 119.7(5) ?
    C10A C11A C12A . . 121.1(6) ?
    C10A C11A H11A . . 119.4 ?
    C12A C11A H11A . . 119.4 ?
    C12B C11B C10B . . 119.0(6) ?
    C12B C11B H11B . . 120.5 ?
    C10B C11B H11B . . 120.5 ?
    C11A C12A C7A . . 119.3(7) ?
    C11A C12A H12A . . 120.4 ?
    C7A C12A H12A . . 120.4 ?
    C11B C12B C7B . . 121.4(7) ?
    C11B C12B H12B . . 119.3 ?
    C7B C12B H12B . . 119.3 ?
    C6A C13A C14A . . 123.1(7) ?
    C6A C13A H13A . . 118.5 ?
    C14A C13A H13A . . 118.5 ?
    C6B C13B C14B . . 122.1(6) ?
    C6B C13B H13 . . 118.9 ?
    C14B C13B H13 . . 118.9 ?
    O1A C14A C13A . . 124.0(7) ?
    O1A C14A H14A . . 118.0 ?
    C13A C14A H14A . . 118.0 ?
    O1B C14B C13B . . 122.3(7) ?
    O1B C14B H14 . . 118.9 ?
    C13B C14B H14 . . 118.9 ?
    C16A C15A C20A . . 118.5(6) ?
    C16A C15A C5A . . 121.2(5) ?
    C20A C15A C5A . . 120.3(6) ?
    C20B C15B C16B . . 117.0(6) ?
    C20B C15B C5B . . 121.1(6) ?
    C16B C15B C5B . . 121.9(6) ?
    C15A C16A C17A . . 121.4(6) ?
    C15A C16A H16A . . 119.3 ?
    C17A C16A H16A . . 119.3 ?
    C17B C16B C15B . . 121.9(6) ?
    C17B C16B H16B . . 119.1 ?
    C15B C16B H16B . . 119.1 ?
    C18A C17A C16A . . 118.4(6) ?
    C18A C17A H17A . . 120.8 ?
    C16A C17A H17A . . 120.8 ?
    C16B C17B C18B . . 119.7(6) ?
    C16B C17B H17B . . 120.1 ?
    C18B C17B H17B . . 120.1 ?
    C17A C18A C19A . . 121.8(6) ?
    C17A C18A Br2A . . 119.7(5) ?
    C19A C18A Br2A . . 118.5(5) ?
    C19B C18B C17B . . 119.0(6) ?
    C19B C18B Br2B . . 120.9(5) ?
    C17B C18B Br2B . . 120.0(5) ?
    C18A C19A C20A . . 119.4(6) ?
    C18A C19A H19A . . 120.3 ?
    C20A C19A H19A . . 120.3 ?
    C18B C19B C20B . . 121.1(6) ?
    C18B C19B H19B . . 119.4 ?
    C20B C19B H19B . . 119.4 ?
    C19A C20A C15A . . 120.4(6) ?
    C19A C20A H20A . . 119.8 ?
    C15A C20A H20A . . 119.8 ?
    C19B C20B C15B . . 121.2(6) ?
    C19B C20B H20B . . 119.4 ?
    C15B C20B H20B . . 119.4 ?
loop_
    _geom_torsion_atom_site_label_1
    _geom_torsion_atom_site_label_2
    _geom_torsion_atom_site_label_3
    _geom_torsion_atom_site_label_4
    _geom_torsion_site_symmetry_1
    _geom_torsion_site_symmetry_2
    _geom_torsion_site_symmetry_3
    _geom_torsion_site_symmetry_4
    _geom_torsion
    _geom_torsion_publ_flag
    C5A N1A N2A C3A . . . . -0.8(6) ?
    C5A N1A N2A C6A . . . . 176.8(5) ?
    C5B N1B N2B C3B . . . . 0.7(6) ?
    C5B N1B N2B C6B . . . . -176.9(5) ?
    N1A N2A C3A C4A 1 . . . 0.4(7) ?
    N1A N2A C3A C4A . . . . 0.4(7) ?
    C6A N2A C3A C4A . . . . -176.9(6) ?
    N1B N2B C3B C4B 1 . . . -1.1(6) ?
    N1B N2B C3B C4B . . . . -1.1(6) ?
    C6B N2B C3B C4B . . . . 176.3(6) ?
    N2A C3A C4A C5A . . . . 0.2(7) ?
    N2B C3B C4B C5B . . . . 0.9(7) ?
    N2A N1A C5A C4A . . . . 0.9(6) ?
    N2A N1A C5A C15A . . . . 178.9(5) ?
    C3A C4A C5A N1A . . . . -0.7(7) ?
    C3A C4A C5A C15A . . . . -178.5(6) ?
    N2B N1B C5B C4B . . . . -0.1(6) ?
    N2B N1B C5B C15B . . . . -179.4(5) ?
    C3B C4B C5B N1B . . . 1 -0.5(7) ?
    C3B C4B C5B N1B . . . . -0.5(7) ?
    C3B C4B C5B C15B . . . . 178.7(6) ?
    N1A N2A C6A C13A . . . . -1.6(8) ?
    C3A N2A C6A C13A . . . . 175.4(6) ?
    N1A N2A C6A C7A . . . . 178.9(5) ?
    C3A N2A C6A C7A . . . . -4.1(9) ?
    N1B N2B C6B C13B . . . . 7.6(8) ?
    C3B N2B C6B C13B . . . . -169.6(6) ?
    N1B N2B C6B C7B . . . . -173.3(5) ?
    C3B N2B C6B C7B . . . . 9.5(8) ?
    C13A C6A C7A C8A . . . . -75.2(8) ?
    N2A C6A C7A C8A . . . . 104.3(7) ?
    C13A C6A C7A C12A . . . . 102.4(9) ?
    N2A C6A C7A C12A . . . . -78.1(8) ?
    C13B C6B C7B C8B . . . . 67.2(9) ?
    N2B C6B C7B C8B . . . . -111.8(6) ?
    C13B C6B C7B C12B . . . . -109.5(8) ?
    N2B C6B C7B C12B . . . . 71.5(8) ?
    C12A C7A C8A C9A . . . . -2.4(10) ?
    C6A C7A C8A C9A . . . . 175.4(6) ?
    C12B C7B C8B C9B . . . . -1.3(10) ?
    C6B C7B C8B C9B . . . . -178.0(6) ?
    C7A C8A C9A C10A . . . . 0.5(11) ?
    C7B C8B C9B C10B . . . . 2.4(10) ?
    C8A C9A C10A C11A . . . . 1.0(11) ?
    C8A C9A C10A Br1A . . . . -175.8(5) ?
    C8B C9B C10B C11B . . . . -2.0(10) ?
    C8B C9B C10B Br1B . . . . 177.8(5) ?
    C9A C10A C11A C12A . . . . -0.5(12) ?
    Br1A C10A C11A C12A . . . . 176.3(6) ?
    C9B C10B C11B C12B . . . . 0.7(10) ?
    Br1B C10B C11B C12B . . . . -179.1(6) ?
    C10A C11A C12A C7A . . . . -1.5(12) ?
    C8A C7A C12A C11A . . . . 2.9(11) ?
    C6A C7A C12A C11A . . . . -174.8(7) ?
    C10B C11B C12B C7B . . . . 0.3(11) ?
    C8B C7B C12B C11B . . . . 0.0(11) ?
    C6B C7B C12B C11B . . . . 176.8(7) ?
    N2A C6A C13A C14A . . . . 179.3(6) ?
    C7A C6A C13A C14A . . . . -1.2(10) ?
    N2B C6B C13B C14B . . . . -177.0(5) ?
    C7B C6B C13B C14B . . . . 4.0(10) ?
    C6A C13A C14A O1A . . . . -177.9(7) ?
    C6B C13B C14B O1B . . . . 179.4(7) ?
    N1A C5A C15A C16A . . . . -173.0(5) ?
    C4A C5A C15A C16A . . . . 4.7(9) ?
    N1A C5A C15A C20A . . . . 5.9(8) ?
    C4A C5A C15A C20A . . . . -176.4(6) ?
    N1B C5B C15B C20B . . . . -3.8(8) ?
    C4B C5B C15B C20B . . . . 177.0(6) ?
    N1B C5B C15B C16B . . . . 174.8(5) ?
    C4B C5B C15B C16B . . . . -4.4(9) ?
    C20A C15A C16A C17A . . . . 0.0(8) ?
    C5A C15A C16A C17A . . . . 178.9(6) ?
    C20B C15B C16B C17B . . . . 1.5(9) ?
    C5B C15B C16B C17B . . . . -177.1(6) ?
    C15A C16A C17A C18A . . . . -1.7(9) ?
    C15B C16B C17B C18B . . . . -0.3(10) ?
    C16A C17A C18A C19A . . . . 2.4(9) ?
    C16A C17A C18A Br2A . . . . -177.3(5) ?
    C16B C17B C18B C19B . . . . -1.1(9) ?
    C16B C17B C18B Br2B . . . . 177.0(5) ?
    C17A C18A C19A C20A . . . . -1.3(9) ?
    Br2A C18A C19A C20A . . . . 178.4(5) ?
    C17B C18B C19B C20B . . . . 1.1(9) ?
    Br2B C18B C19B C20B . . . . -176.9(5) ?
    C18A C19A C20A C15A . . . . -0.5(9) ?
    C16A C15A C20A C19A . . . . 1.1(8) ?
    C5A C15A C20A C19A . . . . -177.8(5) ?
    C18B C19B C20B C15B . . . . 0.2(9) ?
    C16B C15B C20B C19B . . . . -1.5(8) ?
    C5B C15B C20B C19B . . . . 177.2(5) ?
loop_
    _geom_hbond_atom_site_label_D
    _geom_hbond_atom_site_label_H
    _geom_hbond_atom_site_label_A
    _geom_hbond_site_symmetry_A
    _geom_hbond_distance_DH
    _geom_hbond_distance_HA
    _geom_hbond_distance_DA
    _geom_hbond_angle_DHA
    C13A H13A N1A 1 0.93 2.43 2.779(9) 102.2
    C13B H13 N1B 1 0.93 2.38 2.743(8) 102.8
    C8B H8B O1B 4_455 0.93 2.50 3.419(8) 171.6
