# Supplementary material for: (E)-3-(4-Bromo­phen­yl)-3-[3-(4-bromo­phen­yl)-1H-pyrazol-1-yl]prop-2-enal
Source: Acta Crystallogr Sect E Struct Rep Online. 2010 Jan 9;66(Pt 2):o279. doi: 10.1107/S1600536809054749 (PMC2979980; doi:10.1107/S1600536809054749)
Supplement: Supplementary file 2 [file e-66-0o279-Isup2.hkl]

#
# h,k,l, Fc-squared, Fo-squared, sigma(Fo-squared) and status flag
#
data_I
_shelx_title ' new in P c a 21'
_shelx_refln_list_code          4
_shelx_F_calc_maximum      330.08
_exptl_crystal_F_000      1696.00
_reflns_d_resolution_high  0.7921
 
loop_
 _symmetry_equiv_pos_as_xyz
 'x, y, z'
 '-x, -y, z+1/2'
 '-x+1/2, y, z+1/2'
 'x+1/2, -y, z'
 
_cell_length_a     9.2600
_cell_length_b     9.3782
_cell_length_c    37.9965
_cell_angle_alpha  90.000
_cell_angle_beta   90.000
_cell_angle_gamma  90.000
 
_shelx_F_squared_multiplier     1.000
 
loop_
 _refln_index_h
 _refln_index_k
 _refln_index_l
 _refln_F_squared_calc
 _refln_F_squared_meas
 _refln_F_squared_sigma
 _refln_observed_status
   2   0 -47      489.46      609.26    182.86 o
   1   1 -47      133.79      307.38     84.01 o
   2   1 -47       91.86      389.10     90.62 o
   1   2 -47      450.79      730.13    125.20 o
   0   0 -46     4779.11     5348.62    287.36 o
   2   0 -46      119.51      281.39    109.64 o
   0   1 -46       52.94      285.15    115.58 o
   1   1 -46      212.20      329.20     82.22 o
   2   1 -46      841.64     1071.89     91.46 o
   3   1 -46       99.66      217.65     94.10 o
   0   2 -46       82.44      269.75    118.32 o
   1   2 -46      612.75      812.37     89.18 o
   2   2 -46       13.01      265.40     92.34 o
   0   3 -46       44.49      171.95    109.76 o
   1   3 -46      119.33      184.43     97.43 o
   2   0 -45      238.60      528.57    106.04 o
   1   1 -45      176.62      337.78     77.85 o
   2   1 -45      145.52      206.31     75.18 o
   3   1 -45       76.95      223.97     91.15 o
   1   2 -45      326.85      554.99     83.98 o
   2   2 -45      273.16      520.17     94.35 o
   3   2 -45       71.93      346.08     79.61 o
   1   3 -45       70.90      202.00     91.23 o
   2   3 -45      213.91      273.84     94.04 o
   0   0 -44      219.86      454.48    161.46 o
   2   0 -44     1173.27     1220.93    125.45 o
   4   0 -44       84.25      175.61    153.31 o
   0   1 -44      459.15      673.50    110.21 o
   1   1 -44      493.29      698.68     75.81 o
   2   1 -44      262.74      408.98     80.44 o
   3   1 -44       66.61      190.31     92.15 o
   4   1 -44       29.60       33.86     88.59 o
   0   2 -44     1440.87     1639.72    160.33 o
   1   2 -44      206.24      427.50     97.04 o
   2   2 -44      192.77      265.85     92.17 o
   3   2 -44      272.36      502.91    116.09 o
   4   2 -44       25.79        2.20     68.67 o
   0   3 -44     1121.60     1487.06    138.47 o
   1   3 -44      224.18      361.86     91.29 o
   2   3 -44      250.47      332.83     89.54 o
   3   3 -44       55.91      225.25     69.50 o
   0   4 -44      743.12      595.45    157.72 o
   1   4 -44       76.28      173.49     94.94 o
   2   4 -44       72.70      275.59     69.82 o
   2   0 -43       40.92      222.73    100.77 o
   4   0 -43     1947.58     1967.28    192.37 o
   1   1 -43      310.08      442.25     74.76 o
   2   1 -43      939.61     1083.52     81.74 o
   3   1 -43       17.43       80.47    107.97 o
   4   1 -43       51.90      105.28     89.97 o
   5   1 -43      396.40      339.65    216.01 o
   1   2 -43       36.10      219.68     73.70 o
   2   2 -43      126.89      379.84     98.68 o
   3   2 -43      526.33      627.52     80.28 o
   4   2 -43      112.88       71.98     73.52 o
   1   3 -43        6.00       75.45     82.31 o
   2   3 -43      105.02      187.70     91.54 o
   3   3 -43      330.33      405.57     69.01 o
   4   3 -43      156.07       -4.45     75.41 o
   1   4 -43      538.74      695.30     98.07 o
   2   4 -43       91.10      214.77     67.56 o
   3   4 -43      159.09      106.36     64.18 o
   1   5 -43      667.92      728.11     94.87 o
   0   0 -42      316.19      471.92    151.15 o
   2   0 -42      325.87      326.61    105.39 o
   4   0 -42       91.10      123.87    144.47 o
   0   1 -42       54.61      226.25    104.05 o
   1   1 -42      114.30      328.93     73.35 o
   2   1 -42       51.19       71.86     68.84 o
   3   1 -42      317.53      414.80     74.24 o
   4   1 -42       40.90       73.28     71.21 o
   5   1 -42       97.50       58.20    129.35 o
   0   2 -42     2527.02     2966.53    155.95 o
   1   2 -42      403.52      630.31     74.22 o
   2   2 -42       85.18      118.40     71.79 o
   3   2 -42       99.60      189.41     74.34 o
   4   2 -42      137.34      150.93     71.99 o
   5   2 -42      135.65       36.09     71.01 o
   0   3 -42      253.92      249.54    100.75 o
   1   3 -42       51.65       69.45     87.36 o
   2   3 -42     2076.61     2270.80    117.32 o
   3   3 -42       55.71      162.25     63.52 o
   4   3 -42        4.74      -43.85     62.64 o
   0   4 -42      432.25      607.22    151.61 o
   1   4 -42      299.17      430.81     87.20 o
   2   4 -42      231.02      309.11     65.79 o
   3   4 -42      353.38      279.89     63.13 o
   0   5 -42       26.83      211.16    167.01 o
   1   5 -42      684.99      546.91    100.26 o
   2   5 -42       13.44       23.69     65.21 o
   2   0 -41     1728.49     2054.81    127.61 o
   4   0 -41     1132.51     1079.70    121.42 o
   6   0 -41      956.11      874.41    133.49 o
   1   1 -41      110.91      251.73     70.12 o
   2   1 -41      586.61      650.78     74.75 o
   3   1 -41     1178.63     1246.49     85.29 o
   4   1 -41      498.04      455.27     72.96 o
   5   1 -41      141.61      136.59     82.71 o
   1   2 -41     1326.70     1443.56     84.27 o
   2   2 -41       48.03      104.15     69.32 o
   3   2 -41       32.10      124.35     68.69 o
   4   2 -41      176.99      178.98     77.62 o
   5   2 -41      520.88      461.45     65.10 o
   1   3 -41       85.61       72.15     80.65 o
   2   3 -41      348.04      435.76     87.38 o
   3   3 -41      141.21      133.87     62.38 o
   4   3 -41      424.52      366.70     65.12 o
   5   3 -41       66.16      118.35    144.55 o
   1   4 -41      301.65      442.58     90.01 o
   2   4 -41       30.54      105.33     61.68 o
   3   4 -41       47.64      -63.09     90.39 o
   4   4 -41      112.73      168.53    114.45 o
   1   5 -41       81.64       -9.51     85.23 o
   2   5 -41      185.78      113.82     68.58 o
   3   5 -41      148.66      270.81    110.29 o
   1   6 -41       44.97       51.71     72.10 o
   0   0 -40     5491.98     5612.89    281.02 o
   2   0 -40      420.48      467.10     97.37 o
   4   0 -40      234.70      524.03    109.38 o
   6   0 -40       83.76      140.16    150.65 o
   0   1 -40      162.58      284.25     97.49 o
   1   1 -40      570.28      668.19     68.81 o
   2   1 -40     1731.76     1886.04     89.04 o
   3   1 -40      295.61      373.93     70.68 o
   4   1 -40      309.00      281.43     68.38 o
   5   1 -40      133.55       73.41     68.28 o
   6   1 -40       46.72       27.71     68.50 o
   0   2 -40       72.07      300.32     93.89 o
   1   2 -40      245.28      280.27     72.47 o
   2   2 -40      520.30      610.68     82.12 o
   3   2 -40      114.68      186.70     68.77 o
   4   2 -40        1.02      -59.98     59.98 o
   5   2 -40       33.48       54.31     65.11 o
   6   2 -40      161.58      -11.12    107.30 o
   0   3 -40     1517.57     1650.23    118.60 o
   1   3 -40      149.83      187.35     67.52 o
   2   3 -40       10.40      114.33    129.89 o
   3   3 -40        2.93      -56.75     59.09 o
   4   3 -40       42.13      -16.39     83.49 o
   5   3 -40       84.12      131.63     94.99 o
   0   4 -40      156.29       49.37    145.49 o
   1   4 -40      679.97      778.28     92.58 o
   2   4 -40      176.51      240.14     65.40 o
   3   4 -40      488.85      468.43    101.85 o
   4   4 -40       19.45       -9.13     88.34 o
   5   4 -40       70.29      132.36     93.12 o
   0   5 -40       55.60      180.93    138.36 o
   1   5 -40      415.23      331.62     86.60 o
   2   5 -40      198.77      197.20     58.35 o
   3   5 -40      257.45      300.33     94.37 o
   4   5 -40       10.08       23.64    182.51 o
   0   6 -40      776.01      576.01    109.08 o
   1   6 -40       28.67       33.99     94.58 o
   2   6 -40      174.72      155.97    117.61 o
   2   0 -39      309.74      356.11     98.01 o
   4   0 -39      215.05       41.17     93.79 o
   6   0 -39       24.71      -26.62    101.79 o
   1   1 -39     1327.71     1389.20     78.29 o
   2   1 -39       89.83      290.80     68.23 o
   3   1 -39       16.34       63.07     65.97 o
   4   1 -39      325.18      247.22     89.48 o
   5   1 -39      411.11      459.72     93.28 o
   6   1 -39       61.18      120.61     65.87 o
   1   2 -39      496.16      588.81     80.39 o
   2   2 -39      273.54      271.95     65.74 o
   3   2 -39      587.25      660.62     72.85 o
   4   2 -39     1125.34     1336.59    137.23 o
   5   2 -39      205.05      207.10     59.18 o
   6   2 -39      153.98       63.54    158.40 o
   1   3 -39      170.97      245.56     69.73 o
   2   3 -39     1925.45     1902.57    128.62 o
   3   3 -39      119.33       58.15     59.17 o
   4   3 -39      188.99      256.65     56.98 o
   5   3 -39       66.68      158.77    110.41 o
   6   3 -39      816.84     1137.45    168.56 o
   1   4 -39      163.36      246.57     83.31 o
   2   4 -39      126.77      125.28     81.97 o
   3   4 -39      792.19      708.37     60.78 o
   4   4 -39      475.64      633.23    103.69 o
   5   4 -39       13.56       79.16     97.20 o
   1   5 -39      180.20       44.19     80.48 o
   2   5 -39       26.79       87.43     55.79 o
   3   5 -39      203.30      222.27     92.25 o
   4   5 -39       21.26      151.81     90.71 o
   1   6 -39      280.73      280.03     74.23 o
   2   6 -39       44.83      -26.33    117.04 o
   3   6 -39       60.68      298.96    115.80 o
   0   0 -38     4703.24     4592.73    257.81 o
   2   0 -38     1829.11     1951.66    118.76 o
   4   0 -38      299.23      241.88     94.32 o
   6   0 -38      396.40      341.79     97.91 o
   0   1 -38     3425.68     3505.45    157.84 o
   1   1 -38     1099.43     1125.96     74.55 o
   2   1 -38     1848.23     1886.64     81.85 o
   3   1 -38      108.54       22.14     65.16 o
   4   1 -38      100.57      108.80     66.65 o
   5   1 -38       94.83       82.28     61.40 o
   6   1 -38       94.14       85.06     65.34 o
   7   1 -38      108.82      -14.19     87.65 o
   0   2 -38       93.22       94.01     96.01 o
   1   2 -38      850.17      987.48     73.53 o
   2   2 -38      109.34      110.51     73.93 o
   3   2 -38      941.78      877.16     73.52 o
   4   2 -38       38.95        6.17     56.30 o
   5   2 -38      480.24      453.58     60.05 o
   6   2 -38       70.60       61.68    102.44 o
   0   3 -38     1843.24     1772.55    125.11 o
   1   3 -38      221.99      188.28     55.56 o
   2   3 -38      101.97      125.01     81.39 o
   3   3 -38      159.31       86.40     57.59 o
   4   3 -38      299.92      206.71     55.75 o
   5   3 -38      120.78      284.70     86.84 o
   6   3 -38      123.53       -8.90    114.87 o
   0   4 -38      232.27      487.27    101.32 o
   1   4 -38      238.53      167.69     65.74 o
   2   4 -38       71.13       99.80     56.89 o
   3   4 -38      462.42      506.19     67.98 o
   4   4 -38       52.43      168.49     95.49 o
   5   4 -38      233.49      269.95    271.31 o
   0   5 -38      643.23      565.67    157.61 o
   1   5 -38        7.13      -75.93     75.93 o
   2   5 -38      430.90      366.64     61.43 o
   3   5 -38      193.56      299.82     89.30 o
   4   5 -38       27.21      -10.40     97.08 o
   5   5 -38      131.21       83.87     96.53 o
   0   6 -38      439.45      305.36     99.13 o
   1   6 -38       97.96      142.40     85.98 o
   2   6 -38      259.80      234.00    114.12 o
   3   6 -38      164.88      122.36    111.36 o
   0   7 -38       72.23       65.39    131.17 o
   1   7 -38      167.72      166.44     87.33 o
   2   0 -37      247.78      214.63    122.62 o
   4   0 -37     1999.29     1890.64    120.05 o
   6   0 -37      188.65      193.62    101.79 o
   1   1 -37      702.48      822.37     70.42 o
   2   1 -37     1306.88     1321.09     74.91 o
   3   1 -37     1222.49     1222.77     76.78 o
   4   1 -37      225.19      137.42     66.61 o
   5   1 -37       32.33       67.66     57.60 o
   6   1 -37      354.98      400.33     66.64 o
   7   1 -37       12.74      -84.63     84.63 o
   1   2 -37      395.32      590.09     64.64 o
   2   2 -37     1484.61     1445.41     78.42 o
   3   2 -37      232.96      129.36     55.69 o
   4   2 -37      210.42      124.95     55.98 o
   5   2 -37      279.42      266.13     55.64 o
   6   2 -37      234.09      475.22    100.65 o
   7   2 -37       65.35       62.92    104.39 o
   1   3 -37      231.21      313.20     61.17 o
   2   3 -37      151.16      165.94     66.86 o
   3   3 -37       73.07       97.86     55.23 o
   4   3 -37     2115.72     1992.72    160.30 o
   5   3 -37      143.75      227.88     85.53 o
   6   3 -37      200.04      206.03     89.34 o
   1   4 -37      489.75      690.66     69.50 o
   2   4 -37      106.12       74.11     55.19 o
   3   4 -37      125.60      125.30     51.14 o
   4   4 -37       33.97      -27.44     79.11 o
   5   4 -37      457.69      557.75     96.10 o
   6   4 -37      564.79      677.06    179.01 o
   1   5 -37      256.65      229.18     89.16 o
   2   5 -37       93.29      107.09     49.28 o
   3   5 -37     1620.88     1800.37    104.20 o
   4   5 -37       37.89      108.27     90.00 o
   5   5 -37      134.71      235.88    121.68 o
   1   6 -37      107.15      132.83     71.02 o
   2   6 -37       71.58      160.74    143.51 o
   3   6 -37      127.00       59.98    106.89 o
   4   6 -37       98.87       -4.91     95.16 o
   1   7 -37       62.01       60.09     90.60 o
   2   7 -37       30.21       -9.24    108.59 o
   0   0 -36      821.77      818.95    138.81 o
   2   0 -36     1079.95     1299.08    101.93 o
   4   0 -36       51.18      -46.74     85.06 o
   6   0 -36      361.90      345.94     96.93 o
   0   1 -36     3167.10     3260.72    151.57 o
   1   1 -36      627.53      686.83     63.69 o
   2   1 -36       76.70      122.96     58.52 o
   3   1 -36     1557.59     1380.18     76.25 o
   4   1 -36      139.32      104.55     61.20 o
   5   1 -36      367.97      429.13     64.53 o
   6   1 -36       49.02      108.27     62.00 o
   7   1 -36       56.28       10.82     82.50 o
   0   2 -36     1194.00     1253.15    104.06 o
   1   2 -36     1284.08     1352.91     75.13 o
   2   2 -36       77.12       89.40     56.48 o
   3   2 -36      565.68      691.56     82.69 o
   4   2 -36       13.62      -14.37     52.83 o
   5   2 -36      297.84      356.44     54.73 o
   6   2 -36      353.93      488.10    128.63 o
   7   2 -36      212.86      234.18    110.63 o
   0   3 -36      461.10      560.82     93.41 o
   1   3 -36      549.83      621.02    103.09 o
   2   3 -36     4289.75     4107.48    176.30 o
   3   3 -36      225.70      106.27     55.61 o
   4   3 -36      424.13      413.26     51.41 o
   5   3 -36       34.70       26.48     78.30 o
   6   3 -36       28.08      107.97    105.48 o
   7   3 -36        5.33      128.13    110.05 o
   0   4 -36     1643.97     1779.08    163.78 o
   1   4 -36      265.90      360.99     68.73 o
   2   4 -36       10.13      -15.70     53.40 o
   3   4 -36      318.61      375.29     50.82 o
   4   4 -36       86.39       72.22     99.15 o
   5   4 -36       50.79      147.99     82.68 o
   6   4 -36       78.98       87.49     88.72 o
   0   5 -36      246.41       96.76     90.16 o
   1   5 -36     1321.90     1350.47     88.05 o
   2   5 -36       74.83      -27.00     47.27 o
   3   5 -36      240.96      145.44     79.19 o
   4   5 -36        3.56       37.79     85.92 o
   5   5 -36      199.74      310.61    139.90 o
   0   6 -36      108.72      -87.84     89.98 o
   1   6 -36      182.47       84.75     66.90 o
   2   6 -36      116.88       94.06    102.97 o
   3   6 -36      187.27      143.96     88.28 o
   4   6 -36        1.65      -92.14     92.14 o
   0   7 -36        0.21      -61.46     80.47 o
   1   7 -36      142.09      218.29     82.29 o
   2   7 -36      350.80      299.38    114.14 o
   3   7 -36      265.06      501.58    118.29 o
   2   0 -35     1469.05     1428.07    105.20 o
   4   0 -35     2666.67     2526.26    130.71 o
   6   0 -35     1264.01     1294.96    264.83 o
   1   1 -35      591.92      582.05     60.67 o
   2   1 -35     1043.14     1018.57     67.56 o
   3   1 -35      791.07      714.98     97.14 o
   4   1 -35     1458.49     1506.74     67.26 o
   5   1 -35     1663.36     1587.20    134.78 o
   6   1 -35      960.46      887.55     76.09 o
   7   1 -35       40.87       70.08     79.40 o
   1   2 -35      148.65      135.13     56.33 o
   2   2 -35       79.74      175.43     66.78 o
   3   2 -35      944.41      906.58     75.94 o
   4   2 -35      878.39      962.17     59.47 o
   5   2 -35      680.43      663.09     64.87 o
   6   2 -35      151.65       86.83     77.75 o
   7   2 -35      287.04      212.42    132.13 o
   1   3 -35       75.54       84.95     51.83 o
   2   3 -35       66.59       62.97     70.05 o
   3   3 -35      233.77      181.71     51.76 o
   4   3 -35      196.41      110.15     47.87 o
   5   3 -35      139.50       92.11     79.43 o
   6   3 -35      228.33      205.38     81.89 o
   7   3 -35        4.08      107.40     99.41 o
   1   4 -35      461.84      559.72     58.20 o
   2   4 -35       51.00       40.54     47.00 o
   3   4 -35      502.18      506.46     53.13 o
   4   4 -35       19.76      -35.50     72.04 o
   5   4 -35      625.48      639.14     91.35 o
   6   4 -35      115.88      -20.13    137.90 o
   1   5 -35     2026.14     1891.66    103.99 o
   2   5 -35      129.84      176.46     57.21 o
   3   5 -35       53.11       27.90     78.27 o
   4   5 -35      377.78      331.87     83.62 o
   5   5 -35      372.37      454.63    136.67 o
   6   5 -35      245.28      289.87     90.84 o
   1   6 -35      117.47      145.48     63.68 o
   2   6 -35      251.70       96.50     98.47 o
   3   6 -35       56.52       30.80     77.82 o
   4   6 -35      225.46      246.71    116.49 o
   5   6 -35       11.89       -6.21    134.40 o
   1   7 -35       47.54      -26.38     76.89 o
   2   7 -35       97.83       74.96    101.26 o
   3   7 -35      225.33      239.24    101.40 o
   1   8 -35        5.39      -13.73     79.72 o
   0   0 -34      644.25      851.79    118.77 o
   2   0 -34      627.79      617.81     80.00 o
   4   0 -34      359.26      306.05     98.96 o
   6   0 -34      421.35      428.55     89.92 o
   8   0 -34       16.55      -15.77     81.09 o
   0   1 -34      637.38      599.79     87.98 o
   1   1 -34      749.69      854.93     64.35 o
   2   1 -34      581.45      524.95     60.12 o
   3   1 -34      236.82      171.90     51.03 o
   4   1 -34     1821.13     1455.59     89.61 o
   5   1 -34      519.78      530.30     56.85 o
   6   1 -34      290.12      296.38     55.47 o
   7   1 -34      164.26       19.42    127.74 o
   8   1 -34       72.79       62.44     82.59 o
   0   2 -34     2648.74     2763.64    131.50 o
   1   2 -34      140.92      210.53     56.00 o
   2   2 -34     1212.45     1265.70     62.12 o
   3   2 -34      370.48      370.07     48.74 o
   4   2 -34      143.13      138.80     51.07 o
   5   2 -34      455.87      457.89     54.56 o
   6   2 -34      131.93      193.12     77.74 o
   7   2 -34       98.89       29.82    100.34 o
   0   3 -34    14152.65    13551.81    370.32 o
   1   3 -34       73.07      147.69     51.33 o
   2   3 -34      122.96       94.23     50.82 o
   3   3 -34      211.39      170.19     49.74 o
   4   3 -34     1055.51     1037.25     81.39 o
   5   3 -34      311.67      407.57    105.97 o
   6   3 -34      126.65       38.79     78.37 o
   7   3 -34       31.87      141.24    102.81 o
   0   4 -34     1078.84     1286.68    126.42 o
   1   4 -34      823.13      774.93     59.60 o
   2   4 -34      326.18      277.75     46.31 o
   3   4 -34     1680.51     1686.66    110.26 o
   4   4 -34       40.42       37.87     76.44 o
   5   4 -34       63.07      143.57     91.91 o
   6   4 -34      107.75      -79.94     79.94 o
   7   4 -34        9.82       62.23     89.66 o
   0   5 -34       47.16       -8.45     83.90 o
   1   5 -34     1855.98     1818.60     89.39 o
   2   5 -34      138.04      128.45     52.77 o
   3   5 -34      292.97      263.98     75.43 o
   4   5 -34       22.59      -54.37     77.55 o
   5   5 -34      187.35      294.05     84.41 o
   6   5 -34       43.19       76.91    199.66 o
   0   6 -34      151.79      194.23     84.53 o
   1   6 -34      402.97      292.46     54.58 o
   2   6 -34      638.97      623.75    101.61 o
   3   6 -34      215.21      249.09     83.64 o
   4   6 -34       25.52       91.34     80.71 o
   5   6 -34      107.22      168.20     88.74 o
   0   7 -34      919.15      815.18    134.23 o
   1   7 -34       31.91      110.84     86.92 o
   2   7 -34       81.13      -34.12     97.84 o
   3   7 -34      117.39       21.66    105.32 o
   4   7 -34       65.53      -17.33    104.05 o
   0   8 -34      140.19        5.55    155.57 o
   1   8 -34        7.77       49.06     74.57 o
   2   8 -34        2.06      -20.93     83.11 o
   2   0 -33     2912.69     2971.82    132.46 o
   4   0 -33      554.61      655.24     71.80 o
   6   0 -33     1825.73     1892.16    112.44 o
   8   0 -33       36.81        0.45    137.91 o
   1   1 -33     3119.14     3213.65    127.75 o
   2   1 -33       43.77      118.35     84.29 o
   3   1 -33     2084.72     1968.97    104.29 o
   4   1 -33     4656.30     4439.74    165.10 o
   5   1 -33      333.91      328.06     54.27 o
   6   1 -33      420.03      422.64     53.18 o
   7   1 -33      396.89      510.51     80.62 o
   8   1 -33      138.57       66.88     81.21 o
   1   2 -33      138.25       97.24     53.94 o
   2   2 -33      324.50      410.81     49.90 o
   3   2 -33      106.17       90.23     42.93 o
   4   2 -33      787.22      800.57     55.83 o
   5   2 -33     1555.95     1410.12     87.12 o
   6   2 -33       10.75       89.32     75.84 o
   7   2 -33       84.94      126.70    100.74 o
   8   2 -33      117.11      277.57     86.14 o
   1   3 -33      590.19      625.47     52.82 o
   2   3 -33      330.19      421.18     48.37 o
   3   3 -33      532.98      462.38     45.54 o
   4   3 -33        2.90       51.36     42.50 o
   5   3 -33      148.81      155.19     74.35 o
   6   3 -33     1318.15     1585.50     98.02 o
   7   3 -33      134.37      294.72    133.49 o
   1   4 -33      181.02      336.80     53.34 o
   2   4 -33      129.49       48.21     43.15 o
   3   4 -33      674.76      563.37     61.80 o
   4   4 -33     1759.85     1779.09    119.19 o
   5   4 -33       53.01        1.83     73.49 o
   6   4 -33       13.90        7.11     81.76 o
   7   4 -33       38.74       36.89    134.80 o
   1   5 -33      408.95      292.94     58.71 o
   2   5 -33       12.02       73.44     49.84 o
   3   5 -33      374.46      354.45     76.99 o
   4   5 -33      212.54      225.70     80.12 o
   5   5 -33      859.33     1047.44    129.06 o
   6   5 -33       98.58      188.45    120.82 o
   1   6 -33      277.54      296.30     89.56 o
   2   6 -33      129.04       90.39     96.45 o
   3   6 -33      171.56       60.18     75.35 o
   4   6 -33        8.79      -41.38     77.50 o
   5   6 -33      220.82      169.40     81.65 o
   6   6 -33      393.48      453.88     94.90 o
   1   7 -33      271.15      467.49     88.52 o
   2   7 -33       16.36      101.97    100.55 o
   3   7 -33      480.71      550.74    250.91 o
   4   7 -33       65.81      -29.56    153.42 o
   1   8 -33      117.58      135.52     87.48 o
   2   8 -33      109.66       72.83     79.53 o
   3   8 -33      124.82      126.54    104.31 o
   0   0 -32     8518.95     8785.67    361.19 o
   2   0 -32      627.23      578.81    136.89 o
   4   0 -32     1195.65     1092.22     77.35 o
   6   0 -32      659.64      539.07     87.49 o
   8   0 -32      320.51      327.68     82.04 o
   0   1 -32     5217.17     5205.39    173.49 o
   1   1 -32     2440.14     2629.46    164.93 o
   2   1 -32     3722.18     3428.78    134.08 o
   3   1 -32     1511.29     1416.66     59.62 o
   4   1 -32      425.35      361.33     51.33 o
   5   1 -32       40.00      -26.66     47.34 o
   6   1 -32        5.00       79.55     49.28 o
   7   1 -32       48.45       35.35     72.27 o
   8   1 -32      270.65      264.86     80.03 o
   0   2 -32      518.84      542.71     79.22 o
   1   2 -32      335.94      443.01     57.61 o
   2   2 -32     2019.63     2116.09     66.33 o
   3   2 -32      350.90      358.76     46.87 o
   4   2 -32      149.27      109.98     45.01 o
   5   2 -32      399.48      303.08     45.04 o
   6   2 -32      243.31      257.74     75.20 o
   7   2 -32      296.14      385.43     91.27 o
   8   2 -32       35.91      187.48     84.02 o
   0   3 -32      771.52      805.73     88.32 o
   1   3 -32     1636.07     1727.04     87.44 o
   2   3 -32     3524.91     3204.66     81.37 o
   3   3 -32     1506.07     1548.35     76.37 o
   4   3 -32      210.71      144.24     39.12 o
   5   3 -32      293.80      255.94     70.92 o
   6   3 -32       97.36        2.36     75.17 o
   7   3 -32       85.90      189.25     77.27 o
   8   3 -32      201.43      245.24    104.16 o
   0   4 -32        7.22      -51.52    125.23 o
   1   4 -32     1689.35     1501.62    101.28 o
   2   4 -32      845.43      665.40     47.55 o
   3   4 -32      348.24      446.64     44.08 o
   4   4 -32       51.46      -19.77     59.00 o
   5   4 -32      692.07      888.11     85.50 o
   6   4 -32       47.25      -75.07     75.07 o
   7   4 -32      284.12      230.19     85.02 o
   0   5 -32      209.04       76.06     76.21 o
   1   5 -32      230.64      130.16     50.44 o
   2   5 -32      512.45      453.59     47.01 o
   3   5 -32     1129.83     1194.95     84.69 o
   4   5 -32       50.42      152.43     85.06 o
   5   5 -32      657.96      688.36     83.80 o
   6   5 -32       13.45      -80.21     80.21 o
   7   5 -32       22.58       31.81    145.98 o
   0   6 -32     1478.35     1447.25     97.01 o
   1   6 -32      845.39      814.32     77.99 o
   2   6 -32        4.01      -39.89     90.48 o
   3   6 -32      459.73      447.90     79.84 o
   4   6 -32      293.94      230.10     76.60 o
   5   6 -32       71.77      158.97     79.02 o
   6   6 -32      180.11      181.50     90.02 o
   0   7 -32      314.31      394.59    135.08 o
   1   7 -32      437.89      439.84     74.46 o
   2   7 -32      609.63      513.50    103.09 o
   3   7 -32       62.72       66.66     96.21 o
   4   7 -32       32.64       27.68    117.07 o
   5   7 -32       26.52      -66.95     84.59 o
   0   8 -32       82.28     -141.19    141.19 o
   1   8 -32      207.65      255.35     72.57 o
   2   8 -32        6.28      -18.62     88.53 o
   3   8 -32       59.54       20.68    126.81 o
   2   0 -31     3372.04     3542.15    267.10 o
   4   0 -31       18.60       30.96     56.42 o
   6   0 -31      144.01      -19.86    116.96 o
   8   0 -31      177.56      141.85    115.15 o
   1   1 -31     1690.91     1707.00     69.63 o
   2   1 -31      145.20      110.74     41.64 o
   3   1 -31     1663.83     1605.97     77.90 o
   4   1 -31      747.70      698.75     53.52 o
   5   1 -31      498.69      627.94     78.40 o
   6   1 -31       99.36      154.90     47.88 o
   7   1 -31      170.45      209.63     72.89 o
   8   1 -31      183.08      124.52     76.51 o
   1   2 -31     1352.44     1304.47     67.71 o
   2   2 -31      802.46      900.34     61.67 o
   3   2 -31     4101.00     3843.89     91.54 o
   4   2 -31     2943.55     2810.45     80.93 o
   5   2 -31       91.76       40.61     40.74 o
   6   2 -31      885.90      797.53     79.93 o
   7   2 -31       37.90      -82.94     86.93 o
   8   2 -31      187.25      201.76     80.70 o
   1   3 -31      599.95      654.37     47.19 o
   2   3 -31      937.88     1088.93     50.48 o
   3   3 -31      238.85      180.28     39.55 o
   4   3 -31     3538.02     3487.03     86.23 o
   5   3 -31       61.70       -1.66     64.51 o
   6   3 -31      836.22      825.01     90.96 o
   7   3 -31      134.86      122.66     78.13 o
   8   3 -31      165.52      285.03    104.51 o
   1   4 -31       63.51        1.77     43.35 o
   2   4 -31     2058.65     2021.82     97.72 o
   3   4 -31      918.99      836.45     65.43 o
   4   4 -31      691.67      807.56     62.99 o
   5   4 -31     1253.36     1453.30    235.34 o
   6   4 -31      638.41      688.45    126.03 o
   7   4 -31      525.35      788.06    201.31 o
   1   5 -31      188.67      282.49     50.31 o
   2   5 -31      154.58       70.61     56.14 o
   3   5 -31     1736.74     1717.01     78.10 o
   4   5 -31       44.16      -31.32     69.10 o
   5   5 -31      371.55      631.28    225.76 o
   6   5 -31        7.09      -81.17     81.17 o
   7   5 -31      235.01      350.54    214.99 o
   1   6 -31       10.75      114.59     62.44 o
   2   6 -31      137.38      237.47     83.10 o
   3   6 -31      453.98      325.31     72.67 o
   4   6 -31      194.97       66.91     72.70 o
   5   6 -31      664.05      844.97     84.31 o
   6   6 -31       80.99      -14.87     80.41 o
   1   7 -31      706.67      720.94     73.19 o
   2   7 -31       83.86      102.80     92.72 o
   3   7 -31      116.55       50.59     92.59 o
   4   7 -31      214.50      320.67    100.84 o
   5   7 -31       37.34       29.74     83.04 o
   1   8 -31      127.24       65.03     67.90 o
   2   8 -31       65.49      -14.69     76.00 o
   3   8 -31      120.12        3.53    218.13 o
   4   8 -31       51.32      -94.09     94.09 o
   0   0 -30     8401.42     7907.61    333.45 o
   2   0 -30    19643.91    18345.15    479.87 o
   4   0 -30      277.31      268.16     59.76 o
   6   0 -30      741.10      669.69     82.02 o
   8   0 -30      235.12      116.41    149.00 o
   0   1 -30    11362.05    11313.69    311.08 o
   1   1 -30     3262.79     3237.02     92.68 o
   2   1 -30      219.91      160.38     42.92 o
   3   1 -30      557.61      428.85     44.51 o
   4   1 -30       22.64       20.58     43.89 o
   5   1 -30      178.74      211.63     47.05 o
   6   1 -30      102.68      141.46     45.80 o
   7   1 -30      837.45      720.65    106.51 o
   8   1 -30      739.10      748.03     83.13 o
   9   1 -30       69.60      128.31     76.09 o
   0   2 -30      177.98      135.14     66.44 o
   1   2 -30     3190.17     3177.08    156.27 o
   2   2 -30      870.75      977.94     60.76 o
   3   2 -30     2662.95     2619.43     67.38 o
   4   2 -30      186.24      180.52     42.25 o
   5   2 -30       70.77      116.15     39.70 o
   6   2 -30      533.20      471.22     72.70 o
   7   2 -30       60.00       94.49     89.26 o
   8   2 -30       60.36       29.62     92.94 o
   0   3 -30     1296.78     1136.80    127.83 o
   1   3 -30      340.62      426.16     43.38 o
   2   3 -30     2290.01     2299.56     67.55 o
   3   3 -30      570.91      578.95     40.93 o
   4   3 -30      890.26      880.86     44.77 o
   5   3 -30      467.86      506.57     69.43 o
   6   3 -30      122.11      159.01    119.07 o
   7   3 -30       97.46      179.98     78.61 o
   8   3 -30       17.08      -74.26     92.02 o
   0   4 -30      164.88      234.62     88.82 o
   1   4 -30      423.51      327.02     43.68 o
   2   4 -30      272.46      232.32     39.53 o
   3   4 -30      554.50      578.53     60.17 o
   4   4 -30        9.63       63.32     54.62 o
   5   4 -30      755.31      780.52     65.38 o
   6   4 -30      360.32      347.56     75.25 o
   7   4 -30      155.12      193.09     75.61 o
   8   4 -30       95.31       77.04    102.74 o
   0   5 -30     1521.29     1490.82    122.36 o
   1   5 -30     1337.53     1585.46     63.42 o
   2   5 -30      157.29       79.32     57.87 o
   3   5 -30       17.20      -40.62     55.20 o
   4   5 -30      344.00      354.43     60.19 o
   5   5 -30      410.12      578.62    100.27 o
   6   5 -30        5.84      -76.37     76.37 o
   7   5 -30       58.03       27.95     86.65 o
   0   6 -30      663.15      459.61     75.32 o
   1   6 -30      231.79      216.47     64.60 o
   2   6 -30      446.78      491.70     67.98 o
   3   6 -30       86.99      105.10     68.13 o
   4   6 -30      122.33        2.55     71.29 o
   5   6 -30       18.48      -12.36     72.16 o
   6   6 -30       36.02       82.62     78.53 o
   0   7 -30      139.33       37.25    120.24 o
   1   7 -30      819.83      712.18     71.31 o
   2   7 -30      234.45      167.58    109.21 o
   3   7 -30      309.51      276.97     92.47 o
   4   7 -30      139.10      223.08     92.21 o
   5   7 -30       75.42      159.28     77.42 o
   0   8 -30       20.26      -27.06    133.38 o
   1   8 -30      128.10      103.89     65.63 o
   2   8 -30       77.63       15.08     74.06 o
   3   8 -30      226.53      378.47     94.48 o
   4   8 -30       20.26       16.11     96.35 o
   0   9 -30      799.87     1144.14    150.82 o
   1   9 -30       13.93      -50.95     90.92 o
   2   9 -30       32.75       95.45    114.92 o
   2   0 -29       96.71       73.68     45.85 o
   4   0 -29     7308.73     6400.68    182.44 o
   6   0 -29       73.21      149.51     72.07 o
   8   0 -29      598.03      557.68     75.41 o
   1   1 -29     3400.89     3440.16     97.19 o
   2   1 -29      528.48      562.03     43.34 o
   3   1 -29      249.86      177.06     36.03 o
   4   1 -29     1146.06     1126.99     53.87 o
   5   1 -29      793.58      806.61     50.50 o
   6   1 -29     2253.67     2173.63     97.14 o
   7   1 -29      130.69      127.81     67.30 o
   8   1 -29        9.66       15.68     72.21 o
   9   1 -29       13.34      -10.91     77.97 o
   1   2 -29     1547.55     1620.92     85.23 o
   2   2 -29     4044.93     3871.49     84.04 o
   3   2 -29     1794.65     1670.53     49.26 o
   4   2 -29      197.63      178.60     40.90 o
   5   2 -29       75.21       52.19     37.83 o
   6   2 -29     1356.58     1449.38     83.63 o
   7   2 -29      529.05      655.88    145.83 o
   8   2 -29       36.33       81.74     76.17 o
   9   2 -29       72.02       23.40     79.84 o
   1   3 -29     2640.02     2589.04     70.02 o
   2   3 -29      234.25      288.47     40.23 o
   3   3 -29      870.77      916.42     43.60 o
   4   3 -29     1769.14     1853.50     72.42 o
   5   3 -29      186.98       31.09     64.32 o
   6   3 -29      343.30      391.54     71.77 o
   7   3 -29       66.55      116.33     74.87 o
   8   3 -29       91.22       30.10     94.31 o
   1   4 -29      785.38      862.14     52.98 o
   2   4 -29      961.92      948.25     55.36 o
   3   4 -29     1447.99     1562.16     69.73 o
   4   4 -29      173.14      223.23     54.58 o
   5   4 -29     2822.13     2772.95     98.15 o
   6   4 -29      419.60      461.92     76.43 o
   7   4 -29       28.91      103.91     70.57 o
   8   4 -29       52.53      156.80    128.06 o
   1   5 -29     2797.63     2893.36     81.19 o
   2   5 -29      251.30      224.15     56.40 o
   3   5 -29      792.43      860.11     65.64 o
   4   5 -29      146.60       94.33     56.40 o
   5   5 -29      424.83      267.61     71.04 o
   6   5 -29      229.55      206.88     73.11 o
   7   5 -29      210.53      411.16     89.21 o
   1   6 -29       93.23       92.46     59.83 o
   2   6 -29       95.78        4.03     61.34 o
   3   6 -29      695.47      597.58     71.10 o
   4   6 -29     1377.53     1356.18     83.26 o
   5   6 -29      676.85      659.18     82.02 o
   6   6 -29       99.78      -26.32     77.05 o
   7   6 -29       41.18      183.81    104.69 o
   1   7 -29      593.47      630.03     68.19 o
   2   7 -29       34.85      -65.81     65.81 o
   3   7 -29       55.15       48.56     84.70 o
   4   7 -29      107.72       74.98     69.70 o
   5   7 -29      407.66      338.49     78.31 o
   6   7 -29       20.09      -13.00    108.23 o
   1   8 -29       85.01       55.90     64.94 o
   2   8 -29      156.95       61.09     69.12 o
   3   8 -29      227.83      441.48    115.83 o
   4   8 -29       94.65        4.77     88.42 o
   1   9 -29       23.42      -67.87     92.19 o
   2   9 -29       29.10       49.90     72.19 o
   0   0 -28     4657.04     4755.66    229.39 o
   2   0 -28      409.09      517.23    145.38 o
   4   0 -28     1419.36     1408.99    101.44 o
   6   0 -28     1220.79     1208.22     85.82 o
   8   0 -28      159.49      187.92     67.31 o
   0   1 -28     7085.89     7202.19    217.03 o
   1   1 -28     1418.78     1437.19     59.70 o
   2   1 -28     1244.12     1321.92     51.14 o
   3   1 -28     2238.00     2127.60     58.94 o
   4   1 -28       36.58       49.88     40.56 o
   5   1 -28      631.38      704.27     47.64 o
   6   1 -28      109.72       90.76     38.53 o
   7   1 -28      133.23      100.85     66.68 o
   8   1 -28      280.99      315.29     72.44 o
   9   1 -28      126.35      141.39     72.39 o
   0   2 -28    10250.57     9622.66    268.92 o
   1   2 -28     4233.55     3907.16     90.84 o
   2   2 -28     3354.26     3312.73     75.90 o
   3   2 -28      512.97      525.62     36.04 o
   4   2 -28       53.08       47.62     34.30 o
   5   2 -28      951.38      956.77     65.75 o
   6   2 -28      938.12      991.48    109.41 o
   7   2 -28     1263.84     1344.77     82.93 o
   8   2 -28       35.04      126.34     72.28 o
   9   2 -28        2.61      -71.35     76.61 o
   0   3 -28     6036.48     5864.65    285.44 o
   1   3 -28      946.88      917.10     44.37 o
   2   3 -28     6889.00     6973.70    123.30 o
   3   3 -28      205.89      114.04     34.49 o
   4   3 -28     1048.83      939.95     58.05 o
   5   3 -28      243.12      312.79     54.33 o
   6   3 -28      131.21      123.71     66.00 o
   7   3 -28       25.06       75.68    116.45 o
   8   3 -28      477.94      512.29     99.43 o
   9   3 -28        4.46      154.78    138.93 o
   0   4 -28     1337.88     1466.48     98.40 o
   1   4 -28     1605.43     1634.00    110.06 o
   2   4 -28     2554.00     2506.21     95.92 o
   3   4 -28       16.31        3.75     49.56 o
   4   4 -28      773.80      775.85     59.50 o
   5   4 -28      323.62      226.70     66.79 o
   6   4 -28       89.82       69.46     68.97 o
   7   4 -28       90.19      110.44     73.52 o
   8   4 -28        2.30       81.79     87.67 o
   0   5 -28      533.55      540.33     60.77 o
   1   5 -28      838.65      891.79     45.01 o
   2   5 -28      270.44      234.87     53.67 o
   3   5 -28     1083.31     1104.09     66.21 o
   4   5 -28      306.63      139.81     55.39 o
   5   5 -28      141.48      156.20     67.15 o
   6   5 -28        9.09       -5.96     82.53 o
   7   5 -28      502.50      578.92     79.73 o
   8   5 -28       10.39     -104.38    104.38 o
   0   6 -28     2363.97     2033.17    102.25 o
   1   6 -28      748.05      829.78     65.51 o
   2   6 -28       76.28       18.21     59.50 o
   3   6 -28      370.74      435.43     68.91 o
   4   6 -28      291.17      220.55     70.19 o
   5   6 -28       16.97      -54.70     70.45 o
   6   6 -28        8.71       -8.99     75.82 o
   7   6 -28       92.78      163.52    113.34 o
   0   7 -28      443.12      477.47    116.85 o
   1   7 -28       26.70      -58.28     58.28 o
   2   7 -28       76.55      -37.73    100.54 o
   3   7 -28      216.16      293.02     83.17 o
   4   7 -28       79.48       96.97     69.61 o
   5   7 -28      369.77      385.31     75.21 o
   6   7 -28       32.13        8.52    104.61 o
   0   8 -28      215.58      237.09    119.57 o
   1   8 -28      285.02      204.87     62.54 o
   2   8 -28       62.08      -25.96     75.41 o
   3   8 -28       20.29      106.48     88.59 o
   4   8 -28       17.47       17.33     87.38 o
   5   8 -28      100.37       86.84    137.34 o
   0   9 -28       14.09      -77.79    120.70 o
   1   9 -28       53.27       -4.82     88.47 o
   2   9 -28      246.21      156.16     70.31 o
   3   9 -28       14.70      -42.04     73.45 o
   2   0 -27    21186.72    20327.44    439.83 o
   4   0 -27     2571.64     2436.47     90.23 o
   6   0 -27     6922.67     6571.46    202.15 o
   8   0 -27      370.97      342.80    178.10 o
   1   1 -27      758.75      784.24     48.30 o
   2   1 -27       81.19      135.42     35.99 o
   3   1 -27     4991.21     4512.62     89.75 o
   4   1 -27     7286.55     6840.15    137.77 o
   5   1 -27      291.46      294.02     42.08 o
   6   1 -27      590.00      553.96     40.26 o
   7   1 -27      426.24      540.56     69.16 o
   8   1 -27       63.91      159.12     67.19 o
   9   1 -27       69.58      184.99     71.92 o
   1   2 -27     3467.68     3335.31     80.45 o
   2   2 -27     2592.64     2481.83     63.27 o
   3   2 -27     1110.38     1006.83     39.45 o
   4   2 -27      101.57       79.60     31.62 o
   5   2 -27     2861.38     2748.09     76.65 o
   6   2 -27       48.80       70.42     58.18 o
   7   2 -27      413.39      403.26     69.99 o
   8   2 -27       67.11      121.63     70.44 o
   9   2 -27        5.54       35.33     78.01 o
   1   3 -27      959.04      920.72     42.39 o
   2   3 -27      224.60      223.05     35.52 o
   3   3 -27       47.77      -13.12     31.76 o
   4   3 -27      319.19      291.22     50.68 o
   5   3 -27      192.53      133.80     50.01 o
   6   3 -27      194.79      109.61    111.07 o
   7   3 -27      486.18      491.89     70.75 o
   8   3 -27      367.53      393.21     93.89 o
   9   3 -27        4.20      -93.79     93.79 o
   1   4 -27     4904.71     5132.90    106.70 o
   2   4 -27       48.25       54.48     32.17 o
   3   4 -27     1181.68     1171.85     62.48 o
   4   4 -27      198.15      101.68     50.93 o
   5   4 -27       67.48      -51.40     51.40 o
   6   4 -27      119.44      146.88     54.38 o
   7   4 -27       12.65      133.43    115.28 o
   8   4 -27       11.00      131.57     90.57 o
   1   5 -27     2197.92     2301.24     61.92 o
   2   5 -27      380.65      433.95     56.24 o
   3   5 -27      106.69       22.05     49.09 o
   4   5 -27     1344.78     1266.38     68.97 o
   5   5 -27       74.26       31.41     58.18 o
   6   5 -27      187.17      185.77     70.58 o
   7   5 -27       74.22       25.60     69.08 o
   8   5 -27       77.60       12.23     96.42 o
   1   6 -27       17.16      -11.20     48.81 o
   2   6 -27      526.20      586.56     59.89 o
   3   6 -27      633.88      462.53     66.62 o
   4   6 -27      300.28      267.09     65.80 o
   5   6 -27       19.53       73.73     64.75 o
   6   6 -27      709.38      713.31     77.64 o
   7   6 -27       53.75       86.61     98.60 o
   1   7 -27       17.57       77.86     58.73 o
   2   7 -27      150.68      125.16     59.84 o
   3   7 -27      672.14      790.26     86.78 o
   4   7 -27      109.96       82.50     69.10 o
   5   7 -27       36.73       -0.86     95.86 o
   6   7 -27       12.72      -26.65     94.57 o
   1   8 -27       29.74       72.15     57.14 o
   2   8 -27      174.58      130.89     66.14 o
   3   8 -27       93.60      158.96     82.10 o
   4   8 -27       31.54      -65.04     80.42 o
   5   8 -27      855.02      916.10    166.33 o
   1   9 -27      150.87       76.25     86.70 o
   2   9 -27       50.85      157.09     68.54 o
   3   9 -27       43.72      105.39     72.75 o
   0   0 -26      217.29      110.73     75.18 o
   2   0 -26      435.41      413.16     45.37 o
   4   0 -26     1012.20      936.89     58.93 o
   6   0 -26      641.95      608.43     72.50 o
   8   0 -26      416.02      179.91    124.32 o
   0   1 -26     1138.79     1133.82    158.12 o
   1   1 -26     4358.70     4516.87    105.98 o
   2   1 -26     3236.69     2977.31     67.30 o
   3   1 -26      754.59      678.09     37.87 o
   4   1 -26       52.43       91.66     30.07 o
   5   1 -26      463.73      512.40     41.63 o
   6   1 -26      142.89      230.25     35.50 o
   7   1 -26      207.85      243.95     63.85 o
   8   1 -26      775.96      809.42     74.56 o
   9   1 -26       28.00      -13.35     87.80 o
   0   2 -26      956.64      995.08     69.38 o
   1   2 -26     1048.94     1113.93     46.98 o
   2   2 -26     9255.36     9386.79    153.43 o
   3   2 -26     1723.41     1628.54     46.02 o
   4   2 -26       16.90       25.36     29.60 o
   5   2 -26      743.97      721.75     79.03 o
   6   2 -26      475.22      459.66     63.94 o
   7   2 -26      392.68      258.01     66.12 o
   8   2 -26       79.80      128.26     68.58 o
   9   2 -26       22.72       16.87     76.54 o
   0   3 -26    19943.89    19424.74    599.24 o
   1   3 -26       69.32       56.32     32.27 o
   2   3 -26      775.57      802.83     50.60 o
   3   3 -26      356.04      285.20     32.27 o
   4   3 -26     2673.23     2427.64     78.12 o
   5   3 -26      294.49      336.96     55.91 o
   6   3 -26      109.31      139.49     63.14 o
   7   3 -26      528.18      434.03     66.74 o
   8   3 -26      229.47      233.78     88.51 o
   9   3 -26        8.33       71.94     94.84 o
   0   4 -26      758.15      727.52     57.46 o
   1   4 -26     5359.26     5179.01     97.63 o
   2   4 -26     2819.90     2721.29     98.65 o
   3   4 -26      825.90      921.58     57.53 o
   4   4 -26        2.01      -22.18     48.62 o
   5   4 -26      338.28      313.93     55.27 o
   6   4 -26      286.69      322.02     62.15 o
   7   4 -26      310.22      274.84     68.57 o
   8   4 -26       38.01        6.10    192.26 o
   0   5 -26      133.31      150.99     45.64 o
   1   5 -26     2519.11     2494.93     66.45 o
   2   5 -26      421.14      495.64     53.58 o
   3   5 -26     1885.57     1974.87     75.33 o
   4   5 -26      268.26      225.40     54.20 o
   5   5 -26      282.10      343.65     56.30 o
   6   5 -26       31.55      108.61     67.30 o
   7   5 -26      540.69      717.15     80.65 o
   8   5 -26       53.76      -15.84     93.01 o
   0   6 -26      706.90      923.58     62.42 o
   1   6 -26      743.84      751.14     57.28 o
   2   6 -26     1060.33     1105.57     63.26 o
   3   6 -26       57.79      -35.42     49.21 o
   4   6 -26      142.96       60.08     62.44 o
   5   6 -26       77.56      179.70     67.41 o
   6   6 -26       76.30      -12.04     86.66 o
   7   6 -26      118.84       25.47     94.40 o
   0   7 -26     1016.37      996.15    119.34 o
   1   7 -26      189.56      165.98     56.07 o
   2   7 -26       47.37        4.17     56.96 o
   3   7 -26      524.78      468.65     85.99 o
   4   7 -26      104.99       58.72     98.81 o
   5   7 -26      328.77      262.95     91.89 o
   6   7 -26       35.69      -92.66     92.66 o
   0   8 -26      305.62      222.37    109.15 o
   1   8 -26       23.86      -33.96     77.17 o
   2   8 -26      181.08      126.02     63.81 o
   3   8 -26      247.95      223.57     83.10 o
   4   8 -26      148.62      156.48    135.42 o
   5   8 -26      120.83      110.05    143.68 o
   0   9 -26      235.81      374.21    125.79 o
   1   9 -26        9.53       28.66     86.07 o
   2   9 -26       71.92      183.37     67.22 o
   3   9 -26        3.10       -7.80     70.65 o
   4   9 -26       39.50     -134.51    134.51 o
   2   0 -25     5769.95     5283.70    189.33 o
   4   0 -25     4962.39     5120.42    167.98 o
   6   0 -25      639.89      745.08     70.37 o
   8   0 -25      877.86      926.51    204.31 o
   1   1 -25     8904.12     8698.18    206.80 o
   2   1 -25       15.84       20.64     25.17 o
   3   1 -25       85.04       69.84     27.84 o
   4   1 -25     4610.81     4555.04     80.90 o
   5   1 -25     2220.87     2089.58     63.43 o
   6   1 -25      303.08      348.50     35.48 o
   7   1 -25      368.74      486.08     64.13 o
   8   1 -25       45.33      122.61     64.75 o
   9   1 -25        1.04       -2.41     68.70 o
   1   2 -25      111.04      148.03     35.17 o
   2   2 -25     3967.80     3918.94     77.67 o
   3   2 -25     6977.12     6681.34    106.21 o
   4   2 -25     1487.38     1411.77     44.98 o
   5   2 -25     1650.25     1680.11     72.70 o
   6   2 -25      395.79      448.66     59.44 o
   7   2 -25      245.25      288.86     64.05 o
   8   2 -25      119.86      245.72     68.21 o
   9   2 -25       55.58      -30.18     96.75 o
   1   3 -25     2261.72     2153.38     59.94 o
   2   3 -25     2632.62     2796.73     64.99 o
   3   3 -25      386.17      321.22     33.63 o
   4   3 -25     2205.29     2126.77     73.72 o
   5   3 -25      445.34      427.63     50.46 o
   6   3 -25     1865.75     1873.97     87.09 o
   7   3 -25      215.83      204.11     65.49 o
   8   3 -25       22.64      146.12     85.14 o
   9   3 -25      176.02      143.67     78.52 o
   1   4 -25      878.28      736.27     35.90 o
   2   4 -25       98.62       69.92     28.74 o
   3   4 -25      964.56      909.96     63.29 o
   4   4 -25      951.38     1110.01     59.25 o
   5   4 -25      427.86      502.51     54.02 o
   6   4 -25      309.74      280.45     53.81 o
   7   4 -25      199.97      241.92     68.17 o
   8   4 -25      116.08      163.47     74.17 o
   9   4 -25       70.94      161.35    142.10 o
   1   5 -25     4252.38     3897.27     89.43 o
   2   5 -25       89.91      124.19     44.68 o
   3   5 -25      382.31      367.07     49.56 o
   4   5 -25      213.46      173.72     50.21 o
   5   5 -25      678.24      719.72     59.37 o
   6   5 -25        5.56        2.37     62.89 o
   7   5 -25      231.41      265.46     70.03 o
   8   5 -25       60.21        9.12     98.10 o
   1   6 -25       36.72       46.34     46.22 o
   2   6 -25      195.57      176.80     49.01 o
   3   6 -25      179.92      130.54     50.35 o
   4   6 -25     1590.23     1414.56    118.61 o
   5   6 -25      937.15      923.12     73.58 o
   6   6 -25       68.63      -15.15     82.94 o
   7   6 -25       70.90      157.25     97.48 o
   8   6 -25       41.95       68.46    105.95 o
   1   7 -25     1209.72     1237.33     67.98 o
   2   7 -25      442.69      431.04     58.26 o
   3   7 -25      236.15      167.46    120.41 o
   4   7 -25       62.70       43.29     62.95 o
   5   7 -25      217.20       17.34     88.82 o
   6   7 -25       14.31      -93.71    134.11 o
   7   7 -25      218.62      213.76    108.98 o
   1   8 -25      170.76      263.50     82.31 o
   2   8 -25       57.91      129.21     61.58 o
   3   8 -25      792.17      842.51     87.87 o
   4   8 -25      129.67       -6.79    114.58 o
   5   8 -25      128.34       19.81    123.41 o
   6   8 -25        5.44       69.97    154.66 o
   1   9 -25       68.50       97.33     80.18 o
   2   9 -25       82.23       40.03     63.12 o
   3   9 -25      100.82       90.79     69.45 o
   4   9 -25      224.85      193.27    141.98 o
   1  10 -25      227.48       59.74     86.30 o
   0   0 -24      789.38      650.93     83.33 o
   2   0 -24    25912.93    25657.25    532.00 o
   4   0 -24     1304.16     1272.04    125.90 o
   6   0 -24     3513.92     3373.93    236.70 o
   8   0 -24      322.73      509.74    115.83 o
  10   0 -24      314.53      146.06    142.78 o
   0   1 -24    35114.29    35382.07    869.47 o
   1   1 -24     3518.27     3482.92    126.85 o
   2   1 -24     2852.46     2745.78     56.83 o
   3   1 -24      667.34      656.38     29.90 o
   4   1 -24      737.60      765.45     32.00 o
   5   1 -24      567.72      480.05     36.33 o
   6   1 -24       93.68       81.21     31.48 o
   7   1 -24      147.92      139.24     56.58 o
   8   1 -24     1145.88     1155.33     74.68 o
   9   1 -24       94.19       12.79     69.76 o
  10   1 -24       59.36      166.11     95.48 o
   0   2 -24      304.11      352.22     46.36 o
   1   2 -24     3633.74     3642.57     81.45 o
   2   2 -24     1764.29     1764.80     59.42 o
   3   2 -24     1851.01     1737.84     45.39 o
   4   2 -24      134.97      135.56     28.70 o
   5   2 -24      598.23      568.87     46.93 o
   6   2 -24      339.09      375.95     48.79 o
   7   2 -24       67.99       67.97     59.97 o
   8   2 -24       33.36       54.77     79.94 o
   9   2 -24      778.07      825.26     79.23 o
   0   3 -24      142.48      229.14     51.63 o
   1   3 -24      280.58      312.95     31.23 o
   2   3 -24     3662.38     3476.20     72.01 o
   3   3 -24     1659.18     1589.75     43.64 o
   4   3 -24     1085.48     1121.82     57.77 o
   5   3 -24      112.68      121.71     43.24 o
   6   3 -24      191.02      203.97     65.24 o
   7   3 -24       97.54        4.09     58.84 o
   8   3 -24      433.53      520.75     86.47 o
   9   3 -24       16.83       25.73    105.81 o
   0   4 -24     1443.40     1236.90     59.67 o
   1   4 -24     1581.89     1508.00     43.83 o
   2   4 -24       90.80       74.59     26.70 o
   3   4 -24      789.21      851.86     52.33 o
   4   4 -24       66.43       22.18     43.18 o
   5   4 -24     1460.66     1659.05    102.32 o
   6   4 -24       96.96      146.22     52.12 o
   7   4 -24      612.03      545.57     68.68 o
   8   4 -24       10.23       23.04     71.79 o
   9   4 -24        9.63       95.34    139.49 o
   0   5 -24     1592.54     1492.24     59.81 o
   1   5 -24     1731.35     1492.45     47.06 o
   2   5 -24      231.81      201.81     46.89 o
   3   5 -24     1644.48     1829.15     96.14 o
   4   5 -24      298.73      158.80     49.36 o
   5   5 -24      597.92      681.50     66.84 o
   6   5 -24       20.84       80.78     75.27 o
   7   5 -24        6.77       55.22     69.09 o
   8   5 -24      166.04        9.59     90.25 o
   0   6 -24     1596.52     1642.96     74.52 o
   1   6 -24      238.43      236.02     45.16 o
   2   6 -24      286.16      272.59     43.39 o
   3   6 -24      181.32      237.14     66.81 o
   4   6 -24      165.92      154.51     51.54 o
   5   6 -24      362.04      353.05     64.62 o
   6   6 -24      103.39       54.67     87.99 o
   7   6 -24      112.48       33.76     88.37 o
   8   6 -24        7.01      114.79     99.54 o
   0   7 -24      511.15      473.73    100.09 o
   1   7 -24      254.41      349.44     66.62 o
   2   7 -24     1256.29     1180.77     67.58 o
   3   7 -24      469.59      343.54    104.68 o
   4   7 -24      294.58      179.87     60.36 o
   5   7 -24       27.84        6.89     79.07 o
   6   7 -24       55.67       40.78     84.57 o
   7   7 -24       39.55       15.59    116.62 o
   0   8 -24      330.93      396.06    103.94 o
   1   8 -24      850.85      803.09     82.34 o
   2   8 -24      364.99      418.97     62.40 o
   3   8 -24       65.19       41.88     74.32 o
   4   8 -24       92.46      182.40    128.96 o
   5   8 -24       59.08     -132.59    132.59 o
   6   8 -24       24.66      -95.49     95.49 o
   0   9 -24      682.73      898.21    121.94 o
   1   9 -24      206.06      207.10     79.47 o
   2   9 -24       18.41      129.13     77.90 o
   3   9 -24      146.49       64.38     65.15 o
   4   9 -24        1.40     -128.17    128.17 o
   0  10 -24      210.79      171.99    116.62 o
   1  10 -24      140.38      136.03     84.42 o
   2  10 -24      231.09      461.34     90.10 o
   2   0 -23      723.34      714.82     48.49 o
   4   0 -23      160.70      111.39     32.12 o
   6   0 -23      685.94      653.20     72.52 o
   8   0 -23     1056.01     1144.02    125.68 o
  10   0 -23      218.56       31.36    136.21 o
   1   1 -23     3774.67     3956.53     79.80 o
   2   1 -23      326.49      308.61     24.62 o
   3   1 -23     2507.67     2413.90     49.96 o
   4   1 -23     1792.75     1657.12     42.61 o
   5   1 -23       92.66       94.63     27.65 o
   6   1 -23       34.45       35.92     31.88 o
   7   1 -23      650.77      701.12     60.06 o
   8   1 -23       37.54      172.15     58.91 o
   9   1 -23       46.93      -61.52     61.52 o
  10   1 -23       21.24       19.56    129.42 o
   1   2 -23     8946.47     8394.18    148.23 o
   2   2 -23     4665.60     4645.91     79.45 o
   3   2 -23      724.09      670.45     29.78 o
   4   2 -23      175.19      180.89     25.31 o
   5   2 -23       53.54       39.46     34.20 o
   6   2 -23     2793.61     2917.27     86.81 o
   7   2 -23      330.26      305.03     50.55 o
   8   2 -23        8.67       56.42     63.89 o
   9   2 -23       13.09       19.93     68.62 o
  10   2 -23       81.74       93.51     76.43 o
   1   3 -23     2635.45     2591.56     55.42 o
   2   3 -23      286.84      285.24     29.89 o
   3   3 -23      110.96      118.05     28.85 o
   4   3 -23    11095.81    11168.44    219.45 o
   5   3 -23       39.95        9.19     39.81 o
   6   3 -23      136.42      136.32     47.12 o
   7   3 -23      141.56      166.59     60.86 o
   8   3 -23      602.30      688.93     87.27 o
   9   3 -23        4.98      -55.30    152.31 o
   1   4 -23     1079.79     1261.24     38.84 o
   2   4 -23     4552.21     4392.95    120.76 o
   3   4 -23     2302.54     2053.97     71.93 o
   4   4 -23       34.70       -3.77     41.29 o
   5   4 -23     3227.54     3269.82     90.24 o
   6   4 -23     1132.82     1275.37     62.82 o
   7   4 -23       91.02      121.21     54.71 o
   8   4 -23       12.02       28.06     66.07 o
   9   4 -23        4.52     -131.68    131.68 o
   1   5 -23      655.69      711.77     34.16 o
   2   5 -23       64.59      -17.78     41.55 o
   3   5 -23     6829.65     6432.65    139.00 o
   4   5 -23      119.91       75.54     56.99 o
   5   5 -23      237.64      130.15     49.61 o
   6   5 -23      120.34      154.91     54.35 o
   7   5 -23      759.94      970.21    127.43 o
   8   5 -23       60.08      -36.37     91.60 o
   1   6 -23       65.72       74.23     42.13 o
   2   6 -23      947.08     1053.66     64.47 o
   3   6 -23     1600.48     1623.52     67.51 o
   4   6 -23       56.02       42.08     46.86 o
   5   6 -23      963.25     1044.99     69.33 o
   6   6 -23      589.95      561.64     89.08 o
   7   6 -23       42.97        9.29     91.91 o
   8   6 -23        3.38      -93.48     93.48 o
   1   7 -23     1265.57     1279.42     64.22 o
   2   7 -23      503.02      481.44     56.27 o
   3   7 -23       63.94       41.55     64.12 o
   4   7 -23      321.65      329.19     61.15 o
   5   7 -23       78.55      -28.19     84.67 o
   6   7 -23       86.90      104.17     92.84 o
   7   7 -23       14.18      -21.42    101.03 o
   1   8 -23      844.50      860.37     80.35 o
   2   8 -23       48.64      149.53     59.65 o
   3   8 -23       65.95       25.27     69.94 o
   4   8 -23       35.80       64.09    121.94 o
   5   8 -23        2.17       40.19    133.04 o
   6   8 -23       28.42       27.38     94.10 o
   1   9 -23      134.84       99.87     75.47 o
   2   9 -23       48.30      -93.08    131.23 o
   3   9 -23       28.13       74.39     92.73 o
   4   9 -23      227.19       44.38    130.32 o
   5   9 -23      121.27      117.41    130.21 o
   1  10 -23      229.42      226.77     82.95 o
   2  10 -23       16.58       72.24     88.15 o
   0   0 -22    13694.41    14952.67    829.43 o
   2   0 -22    26047.91    26770.64    609.73 o
   4   0 -22     1225.04     1200.37     42.91 o
   6   0 -22     1672.69     1607.99     93.47 o
   8   0 -22     1177.14     1216.94    122.96 o
  10   0 -22      331.95      298.35    138.36 o
   0   1 -22    29084.99    29542.83    628.08 o
   1   1 -22     6145.07     6231.64    131.65 o
   2   1 -22     1680.95     1718.76     41.16 o
   3   1 -22     1970.01     1880.61     37.69 o
   4   1 -22     1334.66     1286.44     36.76 o
   5   1 -22      758.95      750.78     33.44 o
   6   1 -22      131.38       91.52     31.14 o
   7   1 -22      151.77      187.98     73.28 o
   8   1 -22      911.40      895.54     67.52 o
   9   1 -22      143.66      206.42     64.81 o
  10   1 -22       93.64       96.20    166.67 o
   0   2 -22      124.64       54.42     33.97 o
   1   2 -22     5525.83     5146.23     87.77 o
   2   2 -22     1779.32     1748.26     39.89 o
   3   2 -22      659.41      638.66     27.32 o
   4   2 -22     1427.08     1366.99     37.78 o
   5   2 -22       80.82       88.84     34.13 o
   6   2 -22      361.11      397.62     40.75 o
   7   2 -22     2120.90     2085.05     75.20 o
   8   2 -22       68.89       72.62     92.89 o
   9   2 -22      341.60      417.59     70.88 o
  10   2 -22      145.01      121.68     74.58 o
   0   3 -22     1032.22     1170.21     55.46 o
   1   3 -22     1999.95     1961.29     66.24 o
   2   3 -22     7285.24     7055.06    117.06 o
   3   3 -22     4006.30     3740.34     81.38 o
   4   3 -22      119.10       93.91     36.40 o
   5   3 -22      471.34      508.79     46.99 o
   6   3 -22     1091.28      973.76     53.96 o
   7   3 -22      297.09      261.88     61.59 o
   8   3 -22      612.26      457.34     81.18 o
   9   3 -22       25.10       49.25     72.31 o
   0   4 -22     4538.39     4748.81    120.45 o
   1   4 -22      772.64      823.77     32.19 o
   2   4 -22      201.04      204.01     39.13 o
   3   4 -22     1393.87     1346.89     56.53 o
   4   4 -22       67.43       68.53     41.49 o
   5   4 -22      526.14      479.96     81.66 o
   6   4 -22      216.42      266.46     48.93 o
   7   4 -22      263.50      241.20     54.32 o
   8   4 -22      105.90      103.05     67.82 o
   9   4 -22      137.83      110.73    118.32 o
   0   5 -22     3444.70     3471.09     88.53 o
   1   5 -22        6.43      -20.41     26.67 o
   2   5 -22      140.75       47.24     40.32 o
   3   5 -22     3069.20     2859.62     98.48 o
   4   5 -22      174.27      118.54     43.96 o
   5   5 -22      353.96      364.76     52.13 o
   6   5 -22        1.95      -22.42     49.54 o
   7   5 -22       14.90      -78.45     81.42 o
   8   5 -22       75.03       67.29     87.60 o
   9   5 -22       12.92      -66.69    139.04 o
   0   6 -22     4946.30     4739.82    137.36 o
   1   6 -22      611.21      624.18     47.53 o
   2   6 -22     1854.74     1596.22     59.52 o
   3   6 -22      398.33      446.35     49.34 o
   4   6 -22      116.02      120.36     46.76 o
   5   6 -22       67.48       41.21     68.40 o
   6   6 -22       25.58       71.72    109.60 o
   7   6 -22      189.27       33.68    150.93 o
   8   6 -22       24.19       -5.78    170.18 o
   0   7 -22      264.04      164.73     72.29 o
   1   7 -22      729.19      686.73     56.85 o
   2   7 -22     1560.56     1568.17     88.55 o
   3   7 -22      405.68      495.60     67.41 o
   4   7 -22       19.41      -54.50     54.50 o
   5   7 -22      340.16      480.68     89.19 o
   6   7 -22        0.23      -82.57    102.02 o
   7   7 -22      312.92      333.68    128.68 o
   0   8 -22      536.49      446.90     98.17 o
   1   8 -22     1085.29     1129.66     81.47 o
   2   8 -22      102.49      228.20     56.92 o
   3   8 -22       76.90      208.12     57.12 o
   4   8 -22      311.81      246.72    109.38 o
   5   8 -22       30.44       87.30    118.21 o
   6   8 -22       47.29      -26.42     91.57 o
   0   9 -22      396.75      556.61    115.38 o
   1   9 -22       88.08      118.34     72.04 o
   2   9 -22       63.54       38.53    108.58 o
   3   9 -22       24.77      -11.11     82.29 o
   4   9 -22      114.29       72.58    131.68 o
   5   9 -22      144.67      141.08    142.44 o
   0  10 -22      302.91      238.22    119.90 o
   1  10 -22      138.38      293.21     80.74 o
   2  10 -22      354.98      318.65     83.91 o
   3  10 -22        9.15     -113.45    124.32 o
   2   0 -21     9629.97     9575.79    174.31 o
   4   0 -21     2476.49     2221.86     58.19 o
   6   0 -21     2653.13     2535.67    102.34 o
   8   0 -21     1337.74     1354.17    125.57 o
  10   0 -21       34.25       40.99    120.58 o
   1   1 -21     7745.64     7849.98    128.80 o
   2   1 -21      615.85      563.62     24.53 o
   3   1 -21      917.67      890.82     26.94 o
   4   1 -21    12665.56    12132.66    159.23 o
   5   1 -21     1487.08     1438.41     39.24 o
   6   1 -21      170.83      209.49     40.19 o
   7   1 -21      235.17      252.03     51.68 o
   8   1 -21       24.56       26.11     55.21 o
   9   1 -21      154.25      199.02     59.75 o
  10   1 -21       57.96       21.05     88.83 o
   1   2 -21      757.24      696.16     30.52 o
   2   2 -21     3612.37     3472.14     56.07 o
   3   2 -21     4834.95     4823.81     75.68 o
   4   2 -21     1138.88     1259.04     35.99 o
   5   2 -21      700.37      777.28     37.51 o
   6   2 -21       16.84       40.71     35.72 o
   7   2 -21      269.77      343.55     46.51 o
   8   2 -21      136.71      178.23     57.18 o
   9   2 -21      175.01      202.27     66.75 o
  10   2 -21       52.51      -19.61     76.51 o
   1   3 -21      499.73      443.40     27.81 o
   2   3 -21     4345.07     4448.09     70.82 o
   3   3 -21     1045.42     1069.65     39.87 o
   4   3 -21     4137.73     4144.44     89.53 o
   5   3 -21      324.73      285.39     37.08 o
   6   3 -21     2614.64     2734.14     81.68 o
   7   3 -21      660.77      617.04     69.42 o
   8   3 -21       36.52       42.51     72.27 o
   9   3 -21       34.19       -6.45     81.53 o
  10   3 -21       10.46       15.88    102.66 o
   1   4 -21     2375.31     2591.92     52.68 o
   2   4 -21      197.48      242.97     37.12 o
   3   4 -21     6382.76     6102.75    131.89 o
   4   4 -21     1336.35     1317.70     55.67 o
   5   4 -21      537.76      503.09     47.43 o
   6   4 -21      119.14      129.73     44.74 o
   7   4 -21      107.52      119.05     52.89 o
   8   4 -21      191.17      323.76     75.91 o
   9   4 -21       52.16      160.89    116.06 o
   1   5 -21     5799.66     5994.65    114.66 o
   2   5 -21       50.08       66.91     38.63 o
   3   5 -21      316.57      282.93     43.39 o
   4   5 -21       10.00      -39.58     39.58 o
   5   5 -21     1609.44     1562.13     89.72 o
   6   5 -21      238.40      246.79     52.06 o
   7   5 -21      829.96      804.11    107.45 o
   8   5 -21        7.62       -7.09     79.06 o
   9   5 -21        7.56      -71.33    137.91 o
   1   6 -21      151.88      207.51     37.38 o
   2   6 -21      369.52      400.56     39.30 o
   3   6 -21      508.71      553.17     48.53 o
   4   6 -21     2251.30     2212.40     76.40 o
   5   6 -21      730.54      739.79     62.45 o
   6   6 -21      460.94      507.66    116.68 o
   7   6 -21      136.55       12.92     78.56 o
   8   6 -21      226.77      328.50     99.63 o
   1   7 -21     1030.29      952.72     50.22 o
   2   7 -21      940.00      950.14     56.75 o
   3   7 -21      144.59      117.51     52.71 o
   4   7 -21      144.45      142.20     54.76 o
   5   7 -21      395.59      244.18     81.52 o
   6   7 -21      161.01      206.70     86.60 o
   7   7 -21      184.00      202.24    186.93 o
   1   8 -21      481.08      349.83     67.13 o
   2   8 -21      396.53      461.38     73.87 o
   3   8 -21      874.64      816.52     61.87 o
   4   8 -21       15.34       18.57    113.56 o
   5   8 -21      117.77      199.16    130.21 o
   6   8 -21      101.24       49.37     97.68 o
   1   9 -21       27.56      -35.51     72.03 o
   2   9 -21      387.55      410.46     83.45 o
   3   9 -21      353.40      451.53     86.32 o
   4   9 -21      139.69      136.55    130.32 o
   5   9 -21       21.35      -72.24    137.57 o
   1  10 -21      164.24      196.18     78.81 o
   2  10 -21      288.26      208.96     80.78 o
   3  10 -21       68.78      128.17    125.79 o
   0   0 -20     8412.04     9653.72    280.52 o
   2   0 -20     2435.42     2567.00    113.74 o
   4   0 -20     1628.37     1572.96     47.14 o
   6   0 -20      348.44      362.40     53.27 o
   8   0 -20      211.54      210.03     94.43 o
  10   0 -20       54.30      103.26    117.41 o
   0   1 -20     1877.17     1684.63     67.90 o
   1   1 -20     4200.71     4271.66     80.14 o
   2   1 -20     2619.41     2797.68     51.05 o
   3   1 -20     1306.16     1318.12     33.54 o
   4   1 -20      304.90      284.50     21.98 o
   5   1 -20     1733.50     1711.39     39.85 o
   6   1 -20     1205.74     1237.40     51.55 o
   7   1 -20      289.58      191.18     50.00 o
   8   1 -20     1102.06     1104.14     86.91 o
   9   1 -20      155.69      111.04     59.22 o
  10   1 -20       35.76      -40.61     88.23 o
   0   2 -20      237.73      254.05     41.64 o
   1   2 -20     3901.34     4089.51     71.44 o
   2   2 -20    13595.44    13303.47    170.56 o
   3   2 -20     5691.08     5516.54     77.93 o
   4   2 -20     1648.81     1581.75     35.81 o
   5   2 -20     2279.37     2315.80     58.34 o
   6   2 -20      957.26      945.46     44.12 o
   7   2 -20       94.65      181.55     43.53 o
   8   2 -20       24.54       16.09     56.57 o
   9   2 -20      345.74      349.64     65.87 o
  10   2 -20      165.05       96.58    126.87 o
   0   3 -20    42557.00    43747.16    804.78 o
   1   3 -20       15.27        0.39     19.43 o
   2   3 -20      618.10      549.42     23.66 o
   3   3 -20     1167.26     1039.71     37.44 o
   4   3 -20     1439.71     1315.12     47.24 o
   5   3 -20      686.86      698.71     41.35 o
   6   3 -20      327.03      330.63     45.52 o
   7   3 -20      166.26      168.20     54.22 o
   8   3 -20      628.53      710.47     77.60 o
   9   3 -20       41.25      114.60     66.31 o
  10   3 -20        7.21       53.09    115.93 o
   0   4 -20     2034.81     2346.44     73.69 o
   1   4 -20     6641.41     6358.14     98.79 o
   2   4 -20     6468.68     6190.64    122.68 o
   3   4 -20     1060.02     1072.46     85.19 o
   4   4 -20     1133.11     1011.88     49.41 o
   5   4 -20      375.79      357.71     42.37 o
   6   4 -20      340.03      253.18     46.69 o
   7   4 -20       29.30        9.08     48.35 o
   8   4 -20      210.11      263.59     64.79 o
   9   4 -20      558.35      600.20    122.40 o
   0   5 -20     1575.53     1542.02     56.36 o
   1   5 -20     4544.02     4274.47     88.10 o
   2   5 -20     1936.41     1913.15     67.55 o
   3   5 -20     1870.25     1940.82     67.50 o
   4   5 -20       74.79       51.41     40.14 o
   5   5 -20       87.61       63.65     43.79 o
   6   5 -20       77.71       78.91     47.11 o
   7   5 -20      329.61      294.70     83.54 o
   8   5 -20       12.18       26.88     79.76 o
   9   5 -20        9.57      -16.76    134.28 o
   0   6 -20      644.23      532.29     50.68 o
   1   6 -20     2534.81     2637.77     67.70 o
   2   6 -20     3059.89     3078.80     74.77 o
   3   6 -20      718.83      759.31     48.95 o
   4   6 -20      280.97      333.91     46.70 o
   5   6 -20       46.86       47.46     49.20 o
   6   6 -20       49.90      112.27     80.26 o
   7   6 -20      115.69      -28.82     76.64 o
   8   6 -20       33.65       96.44    145.61 o
   0   7 -20      837.53      912.19     82.46 o
   1   7 -20      438.09      416.86     46.41 o
   2   7 -20      145.85      211.24     45.21 o
   3   7 -20      811.09     1044.19     60.50 o
   4   7 -20       34.55      -37.85     50.63 o
   5   7 -20      325.05      428.18     81.34 o
   6   7 -20        6.45      -45.95     84.28 o
   7   7 -20       17.37      -30.86     93.48 o
   8   7 -20        6.61       45.32     96.79 o
   0   8 -20      116.01       62.95     90.13 o
   1   8 -20       39.69       -3.09     60.44 o
   2   8 -20       81.10      125.66     51.78 o
   3   8 -20      847.82      889.30     61.44 o
   4   8 -20      373.31      244.79    115.83 o
   5   8 -20      378.14      355.41    132.93 o
   6   8 -20       24.97       62.52     93.82 o
   7   8 -20      132.82      -52.87    101.71 o
   0   9 -20      456.64      398.32     98.73 o
   1   9 -20        9.14       58.84     69.88 o
   2   9 -20      335.28      232.85     68.82 o
   3   9 -20      110.59      110.58     82.88 o
   4   9 -20        2.51      -95.90    119.57 o
   5   9 -20       45.40      119.45    134.40 o
   0  10 -20      457.27      418.03    116.39 o
   1  10 -20       45.70      -57.03     75.97 o
   2  10 -20       62.08      105.42     76.33 o
   3  10 -20      116.06     -119.79    119.79 o
   2   0 -19    17200.64    16772.73    292.45 o
   4   0 -19    11298.81    12040.07    206.98 o
   6   0 -19     8979.30     8957.29    245.49 o
   8   0 -19      595.16      616.51    108.58 o
  10   0 -19        9.58      -10.98    122.96 o
   1   1 -19      793.88      808.98     41.07 o
   2   1 -19      848.07      933.83     27.11 o
   3   1 -19     6694.61     6694.39     91.07 o
   4   1 -19    14338.81    13968.77    180.14 o
   5   1 -19     1130.90     1124.64     30.15 o
   6   1 -19      452.27      494.08     40.88 o
   7   1 -19      994.33     1188.33     53.14 o
   8   1 -19      205.11      260.57     55.05 o
   9   1 -19       16.69      -40.60     59.26 o
  10   1 -19      134.64      -18.06     83.57 o
   1   2 -19     4565.50     4848.34     79.94 o
   2   2 -19     1184.31     1227.64     29.37 o
   3   2 -19     6348.74     6311.21     87.16 o
   4   2 -19       87.64       38.73     22.12 o
   5   2 -19     5957.92     5824.42     92.21 o
   6   2 -19     1032.47     1027.95     43.90 o
   7   2 -19      282.60      257.10     44.05 o
   8   2 -19      126.66       66.48     56.00 o
   9   2 -19      269.41      364.35     65.71 o
  10   2 -19       18.90      -11.47     68.71 o
   1   3 -19     4616.23     4751.84     65.99 o
   2   3 -19      357.17      333.69     19.70 o
   3   3 -19      325.40      270.85     27.39 o
   4   3 -19      741.23      719.39     36.89 o
   5   3 -19     1822.43     1717.78     56.88 o
   6   3 -19      562.07      522.56     43.91 o
   7   3 -19      190.54      144.22     53.78 o
   8   3 -19      182.97      348.50     71.37 o
   9   3 -19      183.38      113.39     66.69 o
  10   3 -19        5.30      -40.79     72.00 o
   1   4 -19     6155.59     5922.34     91.87 o
   2   4 -19       65.30       99.22     26.50 o
   3   4 -19     1868.83     1728.15     86.14 o
   4   4 -19     1564.49     1595.24     62.28 o
   5   4 -19     1321.09     1257.29     53.64 o
   6   4 -19       42.86       25.37     42.04 o
   7   4 -19       76.48       46.54     47.12 o
   8   4 -19      793.57      820.95     69.84 o
   9   4 -19      112.00       23.78    108.81 o
   1   5 -19     2836.54     2707.92     65.78 o
   2   5 -19      614.58      610.60     35.86 o
   3   5 -19     1822.85     1698.43     60.03 o
   4   5 -19     1554.08     1458.19     58.17 o
   5   5 -19       63.06      108.45     43.22 o
   6   5 -19      118.68       54.94     55.39 o
   7   5 -19       20.83       22.12     78.16 o
   8   5 -19       61.64      -58.02     83.86 o
   9   5 -19       52.55      -21.29    117.41 o
   1   6 -19      735.15      801.37     46.74 o
   2   6 -19      572.10      614.66     38.74 o
   3   6 -19     2217.00     2130.81     70.14 o
   4   6 -19      344.68      344.15     49.17 o
   5   6 -19      104.04      142.48     44.95 o
   6   6 -19      632.26      635.66     85.60 o
   7   6 -19       28.12      -36.72     77.68 o
   8   6 -19      154.59       88.85     86.97 o
   1   7 -19       65.75      124.00     38.08 o
   2   7 -19      356.82      347.53     44.50 o
   3   7 -19     2412.60     2353.72     77.03 o
   4   7 -19      298.16      212.30     50.71 o
   5   7 -19      268.89      292.92     77.11 o
   6   7 -19       17.52      -28.06     78.25 o
   7   7 -19      428.22      467.99     98.24 o
   8   7 -19      113.76       32.56     99.87 o
   1   8 -19      248.46      334.24     63.56 o
   2   8 -19      224.61      302.80     52.48 o
   3   8 -19      434.92      463.47     59.20 o
   4   8 -19       36.88      274.23    113.45 o
   5   8 -19     1052.12     1021.40    143.91 o
   6   8 -19      104.92        7.08     86.01 o
   7   8 -19       43.66      126.00    101.02 o
   1   9 -19      478.75      624.35    108.30 o
   2   9 -19       22.65      118.27     67.12 o
   3   9 -19       16.26      -13.16    122.62 o
   4   9 -19      199.94      357.45    125.79 o
   5   9 -19       78.04     -114.92    114.92 o
   1  10 -19       27.66      108.72    155.80 o
   2  10 -19       51.45       82.17     74.76 o
   3  10 -19      225.04       93.75    122.51 o
   4  10 -19      142.96      104.12    150.76 o
   0   0 -18    49367.91    51403.44   1798.23 o
   2   0 -18     5059.19     4715.59     93.66 o
   4   0 -18     5875.29     5986.64    109.42 o
   6   0 -18     1383.33     1458.68     74.74 o
   8   0 -18      136.98      183.08     90.58 o
  10   0 -18       62.29      352.36    117.98 o
   0   1 -18    42159.09    43374.14    902.10 o
   1   1 -18     1657.24     1887.79     45.43 o
   2   1 -18       24.01       23.31     15.75 o
   3   1 -18     5097.63     4900.85     66.21 o
   4   1 -18       89.41      104.11     18.66 o
   5   1 -18     2100.14     2129.33     41.09 o
   6   1 -18     1029.87     1011.80     41.46 o
   7   1 -18      296.64      343.82     49.90 o
   8   1 -18      407.06      541.97     54.99 o
   9   1 -18       32.07       75.41     57.78 o
  10   1 -18       20.44      -25.37     81.22 o
   0   2 -18     9399.77     9171.56    206.46 o
   1   2 -18     3987.72     4205.65     68.86 o
   2   2 -18     8967.93     8735.55    127.05 o
   3   2 -18     1300.77     1303.19     30.59 o
   4   2 -18      446.90      413.36     24.06 o
   5   2 -18     2092.22     2059.94     50.44 o
   6   2 -18     1926.58     1851.79     55.95 o
   7   2 -18      632.17      575.72     46.95 o
   8   2 -18      402.32      453.18     57.89 o
   9   2 -18      199.92      177.68     61.76 o
  10   2 -18      128.86       76.31     70.46 o
   0   3 -18    10441.66    10952.34    212.12 o
   1   3 -18     2269.52     2241.53     39.36 o
   2   3 -18     9644.83     8992.96    118.21 o
   3   3 -18     2360.37     2382.55     53.92 o
   4   3 -18      715.34      697.82     33.52 o
   5   3 -18      337.67      444.51     46.34 o
   6   3 -18      314.25      405.44     42.77 o
   7   3 -18       44.29       28.86     50.36 o
   8   3 -18      659.90      735.59     77.52 o
   9   3 -18       58.86       93.59     69.59 o
  10   3 -18      114.20      120.72     92.20 o
   0   4 -18    14007.24    13545.92    253.00 o
   1   4 -18     9890.79     9643.80    132.76 o
   2   4 -18     4851.32     4695.06     78.67 o
   3   4 -18      187.11      133.83     29.63 o
   4   4 -18      686.59      646.65     36.98 o
   5   4 -18      717.93      712.47     40.56 o
   6   4 -18      157.17      222.00     41.78 o
   7   4 -18      507.67      594.42     59.35 o
   8   4 -18      136.31      103.49     60.31 o
   9   4 -18      178.98      252.15    110.28 o
  10   4 -18      104.99      173.57    133.15 o
   0   5 -18      630.98      551.15     35.58 o
   1   5 -18     3664.48     3382.02     73.30 o
   2   5 -18      902.25      920.31     39.13 o
   3   5 -18     3506.84     3638.81     89.52 o
   4   5 -18      395.63      435.88     50.12 o
   5   5 -18      987.83      991.34     53.24 o
   6   5 -18      103.63       54.45     44.14 o
   7   5 -18      403.43      410.04    116.73 o
   8   5 -18       15.12      -81.52     81.52 o
   9   5 -18      231.89      235.05    120.02 o
   0   6 -18     8044.31     8454.03    242.88 o
   1   6 -18     3584.17     3552.78     77.33 o
   2   6 -18      369.02      420.98     43.02 o
   3   6 -18     1015.27      918.80     47.42 o
   4   6 -18       75.90       71.89     40.65 o
   5   6 -18      297.26      312.91     44.05 o
   6   6 -18      231.78      259.88     78.77 o
   7   6 -18      486.15      396.48     81.99 o
   8   6 -18      302.81      291.38     84.31 o
   9   6 -18       16.79      -58.89     97.72 o
   0   7 -18      591.36      489.87     83.62 o
   1   7 -18       59.92       78.44     36.40 o
   2   7 -18      460.30      535.75     45.24 o
   3   7 -18      923.87      869.25     50.04 o
   4   7 -18       47.88       -6.67     46.50 o
   5   7 -18      356.03      333.31     76.30 o
   6   7 -18      121.67      106.75     78.51 o
   7   7 -18       69.40       78.04     90.40 o
   8   7 -18       67.10      -19.60     93.58 o
   0   8 -18       68.04       24.34     78.58 o
   1   8 -18      274.29      408.57     61.54 o
   2   8 -18      681.76      716.62     70.56 o
   3   8 -18       19.31      -28.33     86.47 o
   4   8 -18       34.15      213.32    110.05 o
   5   8 -18      168.79      -34.87    119.45 o
   6   8 -18       16.51       14.65     90.28 o
   7   8 -18      115.30       45.15    175.84 o
   0   9 -18      542.91      629.08    103.37 o
   1   9 -18      147.81       62.80     66.27 o
   2   9 -18      479.85      476.16     77.84 o
   3   9 -18      240.33      191.62     80.33 o
   4   9 -18       74.27       72.35    118.89 o
   5   9 -18       43.14       96.92    117.07 o
   6   9 -18       13.36      -72.58    127.04 o
   0  10 -18      226.80      198.94    106.88 o
   1  10 -18       55.79        2.79     98.51 o
   2  10 -18       11.10      -37.75     72.88 o
   3  10 -18       21.18     -126.70    126.70 o
   4  10 -18       22.86     -109.83    132.59 o
   2   0 -17      837.43      905.37     39.24 o
   4   0 -17     6403.53     6224.74    113.30 o
   6   0 -17      514.51      534.27     49.53 o
   8   0 -17      151.59      193.41     63.36 o
  10   0 -17      999.78     1029.60     91.23 o
   1   1 -17    11568.71    12153.21    187.98 o
   2   1 -17    13655.70    15309.43    202.45 o
   3   1 -17     2827.32     2834.55     44.54 o
   4   1 -17     5496.79     5586.80     77.50 o
   5   1 -17     7768.95     7645.15     97.34 o
   6   1 -17     7288.00     7483.53    131.50 o
   7   1 -17     1070.52     1006.77     47.79 o
   8   1 -17       80.72      111.02     42.45 o
   9   1 -17      265.97      231.35     57.26 o
  10   1 -17       23.58       23.52     80.21 o
   1   2 -17    14011.29    14899.08    212.25 o
   2   2 -17     8839.06     8749.44    115.12 o
   3   2 -17     4940.41     4841.74     68.85 o
   4   2 -17      842.73      825.57     26.10 o
   5   2 -17      649.37      691.03     28.41 o
   6   2 -17     4168.77     4257.99     98.27 o
   7   2 -17       64.44       92.89     40.65 o
   8   2 -17      111.60      133.45     52.63 o
   9   2 -17      171.72      178.20     59.48 o
  10   2 -17       10.65       25.28    139.30 o
   1   3 -17     4629.91     4221.80     60.73 o
   2   3 -17      824.53      923.06     29.03 o
   3   3 -17     1344.51     1260.21     33.98 o
   4   3 -17     6922.64     6806.50    115.63 o
   5   3 -17     1515.01     1495.85     45.86 o
   6   3 -17     4389.21     4238.57     99.17 o
   7   3 -17      914.06      950.17     58.88 o
   8   3 -17       87.76      105.40     64.25 o
   9   3 -17       65.74      166.96     60.97 o
  10   3 -17      193.65      327.86     93.83 o
   1   4 -17     1546.36     1516.25     29.46 o
   2   4 -17     6571.45     6961.64    107.50 o
   3   4 -17     1917.10     1752.32     52.64 o
   4   4 -17      334.34      310.73     32.43 o
   5   4 -17     2363.75     2325.80     64.60 o
   6   4 -17     3215.54     3210.62     87.22 o
   7   4 -17        3.16      -35.35     49.17 o
   8   4 -17       14.83       68.54     56.07 o
   9   4 -17       48.03      107.79    107.68 o
  10   4 -17       18.13       -4.30    116.85 o
   1   5 -17      339.12      333.82     29.64 o
   2   5 -17      453.43      373.74     33.08 o
   3   5 -17     1952.12     1966.28     75.08 o
   4   5 -17       34.02      -30.96     36.01 o
   5   5 -17     1347.52     1374.95     94.35 o
   6   5 -17      808.35      740.91     51.32 o
   7   5 -17      701.29      882.89     87.13 o
   8   5 -17       30.00       45.30     82.74 o
   9   5 -17       60.44       82.88    130.32 o
   1   6 -17      503.97      531.97     34.74 o
   2   6 -17      872.98      884.04     45.75 o
   3   6 -17     1172.65     1104.62     50.23 o
   4   6 -17       38.49       64.07     38.10 o
   5   6 -17     1318.11     1415.89     57.90 o
   6   6 -17      269.93      351.41     78.74 o
   7   6 -17      121.25       95.28     76.07 o
   8   6 -17       52.39       48.66     79.17 o
   9   6 -17      103.38      -49.47     91.57 o
   1   7 -17     1801.46     2035.69     69.41 o
   2   7 -17      420.63      443.27     42.10 o
   3   7 -17       81.45       10.15     39.10 o
   4   7 -17      484.02      576.90     50.07 o
   5   7 -17      643.89      573.18     81.82 o
   6   7 -17      270.70      205.49     78.23 o
   7   7 -17      128.63      135.28     89.84 o
   8   7 -17       22.80      -88.77     88.77 o
   1   8 -17      377.70      503.45     60.75 o
   2   8 -17       99.97      -25.44     46.32 o
   3   8 -17      570.14      625.21     72.85 o
   4   8 -17      277.26      296.20    101.45 o
   5   8 -17        2.38       33.40    120.36 o
   6   8 -17        7.76      -19.07     84.38 o
   7   8 -17       22.91      -34.86    160.21 o
   1   9 -17      111.23       -1.18     61.28 o
   2   9 -17      407.30      518.06    121.32 o
   3   9 -17       79.47      190.26     72.26 o
   4   9 -17      136.25      215.69    120.70 o
   5   9 -17       66.43      -48.91    124.32 o
   6   9 -17      147.56      153.65    141.64 o
   1  10 -17       75.08      -43.46     73.11 o
   2  10 -17        5.84      -38.90     70.50 o
   3  10 -17       16.11       92.73    121.04 o
   4  10 -17       54.43      -29.66    131.79 o
   1  11 -17       40.89        7.02     81.79 o
   0   0 -16     6474.96     7002.51    209.15 o
   2   0 -16    59025.09    59948.11    980.54 o
   4   0 -16     3183.76     3263.25     66.64 o
   6   0 -16      845.16      840.01     53.18 o
   8   0 -16      103.42       83.68     60.70 o
  10   0 -16     1532.24     1548.85    151.66 o
   0   1 -16    60576.68    57421.64   1375.54 o
   1   1 -16     9841.05    10313.18    161.22 o
   2   1 -16     1594.15     1700.06     34.84 o
   3   1 -16      975.13     1096.25     25.97 o
   4   1 -16     2011.74     2020.20     37.11 o
   5   1 -16     1621.40     1591.45     32.40 o
   6   1 -16     1864.18     1880.83     52.19 o
   7   1 -16     3047.72     2982.52     99.56 o
   8   1 -16      757.63      870.72     50.22 o
   9   1 -16      351.82      385.82     56.43 o
  10   1 -16      152.78      190.41     79.46 o
   0   2 -16      198.24      184.32     27.95 o
   1   2 -16    21177.70    21136.41    295.70 o
   2   2 -16     1192.71     1183.36     26.93 o
   3   2 -16     1828.56     1880.37     35.60 o
   4   2 -16      656.95      719.63     23.86 o
   5   2 -16      103.13      130.17     21.75 o
   6   2 -16     1972.23     2158.48     59.08 o
   7   2 -16      431.19      439.12     41.47 o
   8   2 -16      560.90      493.22     56.72 o
   9   2 -16      809.49      926.79     67.36 o
  10   2 -16       62.95      111.06     64.92 o
   0   3 -16    10825.31    11081.18    212.06 o
   1   3 -16     4201.14     4340.59     63.04 o
   2   3 -16     1084.54     1115.13     33.34 o
   3   3 -16      648.11      611.91     27.29 o
   4   3 -16     3907.12     3850.99     74.63 o
   5   3 -16      156.38      165.02     27.16 o
   6   3 -16      804.66      841.39     45.15 o
   7   3 -16      348.74      343.68     49.47 o
   8   3 -16      157.73      115.08     55.37 o
   9   3 -16      158.84      266.25     68.73 o
  10   3 -16       55.15      128.23     90.70 o
   0   4 -16     3159.48     3200.00     65.28 o
   1   4 -16     2945.43     2987.53     43.72 o
   2   4 -16       59.07       41.57     18.89 o
   3   4 -16     5328.16     5069.52     97.87 o
   4   4 -16      124.61      115.01     29.97 o
   5   4 -16     2862.61     2813.42     69.61 o
   6   4 -16      283.34      353.68     42.13 o
   7   4 -16      329.66      411.54     53.10 o
   8   4 -16       67.18      110.34    102.41 o
   9   4 -16      101.27      220.22    108.13 o
  10   4 -16       40.60     -123.53    123.53 o
   0   5 -16     4663.35     4638.71     89.30 o
   1   5 -16     1265.27     1170.73     40.42 o
   2   5 -16      685.39      658.50     32.65 o
   3   5 -16     2209.05     2319.12     66.11 o
   4   5 -16     1000.54      917.64     47.39 o
   5   5 -16     2346.77     2464.06     76.14 o
   6   5 -16      185.02      240.98     43.33 o
   7   5 -16      287.19      249.54     58.48 o
   8   5 -16      147.94       32.56     80.41 o
   9   5 -16       91.26      123.98    129.98 o
   0   6 -16      165.74      165.36     52.01 o
   1   6 -16     1390.19     1458.54     48.35 o
   2   6 -16     5064.05     4595.31     90.97 o
   3   6 -16     1202.11     1090.69     47.46 o
   4   6 -16       24.40       57.54     35.84 o
   5   6 -16      121.94      110.19     75.05 o
   6   6 -16       22.03      -66.43     66.43 o
   7   6 -16       21.40       11.12     70.57 o
   8   6 -16       41.21       31.70     83.61 o
   9   6 -16      108.20        6.10     97.26 o
   0   7 -16     1222.14      992.63    122.45 o
   1   7 -16     1208.83     1195.99     48.45 o
   2   7 -16      137.81      161.87     38.90 o
   3   7 -16      741.12      945.79     51.14 o
   4   7 -16       35.74       10.10     38.71 o
   5   7 -16        3.46      -62.95     72.36 o
   6   7 -16       53.43      -34.83     88.37 o
   7   7 -16      215.49      259.89     85.30 o
   8   7 -16       29.70      -33.82     93.98 o
   0   8 -16      372.75      287.69     63.94 o
   1   8 -16     1420.34     1565.34     67.02 o
   2   8 -16       64.43       48.33     43.20 o
   3   8 -16      133.54      170.61     48.16 o
   4   8 -16       22.89      -70.99    104.51 o
   5   8 -16       55.97        0.45     74.52 o
   6   8 -16       22.99      -31.16     81.96 o
   7   8 -16       78.18      -67.55    105.64 o
   0   9 -16     2861.46     3430.48    178.78 o
   1   9 -16      115.69      152.72     64.52 o
   2   9 -16       24.47      -22.49     60.48 o
   3   9 -16      198.68      321.79     89.73 o
   4   9 -16       98.53      -59.33    116.51 o
   5   9 -16       85.21     -111.30    111.30 o
   6   9 -16       15.57       22.19    138.13 o
   0  10 -16       57.89      -22.64     99.86 o
   1  10 -16      189.27       66.53     90.86 o
   2  10 -16      241.98      327.98     71.49 o
   3  10 -16       42.58       17.32    120.58 o
   4  10 -16       53.73       28.87    127.94 o
   0  11 -16       32.61     -109.15    109.15 o
   1  11 -16       19.18      -38.11     80.34 o
   2   0 -15    25053.54    27110.31    452.84 o
   4   0 -15     1326.71     1304.63     44.20 o
   6   0 -15     1602.34     1602.92     51.99 o
   8   0 -15      694.48      660.54     66.87 o
  10   0 -15      118.69      176.65     99.81 o
   1   1 -15     8847.07     8441.69    135.28 o
   2   1 -15      554.49      546.95     19.01 o
   3   1 -15    17045.86    18242.13    227.48 o
   4   1 -15       50.20       32.70     14.48 o
   5   1 -15     1341.94     1293.35     28.14 o
   6   1 -15       57.52       64.70     25.92 o
   7   1 -15     1843.84     1883.14     62.95 o
   8   1 -15      762.90      841.49     48.94 o
   9   1 -15      189.14      320.93     74.10 o
  10   1 -15      163.49      214.58     87.64 o
  11   1 -15       60.06      -69.11     84.59 o
   1   2 -15     3789.20     3382.09     55.44 o
   2   2 -15     2762.19     2430.99     39.63 o
   3   2 -15     4447.04     4475.73     68.71 o
   4   2 -15    13465.18    13687.61    183.71 o
   5   2 -15      168.69      132.66     20.98 o
   6   2 -15     9033.45     8936.49    155.13 o
   7   2 -15       24.39       95.53     37.23 o
   8   2 -15      247.69      345.26     50.71 o
   9   2 -15      301.43      239.12     58.79 o
  10   2 -15       46.76       14.24     98.58 o
   1   3 -15      412.63      270.58     14.38 o
   2   3 -15     6318.82     6188.50     95.79 o
   3   3 -15      276.69      238.05     19.20 o
   4   3 -15    20365.91    20746.32    295.51 o
   5   3 -15       58.25       54.99     25.30 o
   6   3 -15     2991.39     2966.23     76.72 o
   7   3 -15      474.88      580.66     50.55 o
   8   3 -15     2575.97     2650.94     93.60 o
   9   3 -15      126.33      105.97     61.61 o
  10   3 -15       27.54      131.63    102.92 o
   1   4 -15       32.61       62.99     14.64 o
   2   4 -15      903.29      955.63     28.68 o
   3   4 -15     6594.11     6685.07    115.17 o
   4   4 -15     3206.23     2940.38     73.22 o
   5   4 -15     3766.81     3716.30     81.20 o
   6   4 -15      125.01      155.26     39.02 o
   7   4 -15      980.95      989.51     72.42 o
   8   4 -15       90.08        7.03     72.24 o
   9   4 -15       32.25      115.38    103.83 o
  10   4 -15       75.00       13.25    126.47 o
   1   5 -15     3102.45     3277.00     57.64 o
   2   5 -15      108.55      136.08     26.37 o
   3   5 -15     3833.39     3783.08     93.94 o
   4   5 -15       53.17       42.92     33.24 o
   5   5 -15     4115.10     4040.41     94.98 o
   6   5 -15        8.38      -15.61     39.70 o
   7   5 -15     1665.77     1766.12     98.79 o
   8   5 -15      103.02        7.03     70.04 o
   9   5 -15       41.35       75.18    126.47 o
   1   6 -15      754.67      752.05     33.21 o
   2   6 -15      163.51      145.84     29.40 o
   3   6 -15     1190.41     1122.70     48.45 o
   4   6 -15     1536.81     1661.69     58.39 o
   5   6 -15      704.96      805.38     61.12 o
   6   6 -15       52.72      -36.07    128.62 o
   7   6 -15       40.63       24.91     69.81 o
   8   6 -15      185.94      162.40     84.81 o
   9   6 -15       46.13       28.60    131.17 o
   1   7 -15     2435.76     2507.72     75.80 o
   2   7 -15      160.06      254.35     38.07 o
   3   7 -15      733.71      693.99     45.29 o
   4   7 -15      950.25     1047.10     76.11 o
   5   7 -15       22.54      -24.90     69.93 o
   6   7 -15      207.33      225.21     73.02 o
   7   7 -15       75.28       56.87     87.20 o
   8   7 -15       17.31      -93.65     93.65 o
   1   8 -15      455.84      566.22     48.88 o
   2   8 -15       91.75       16.01     41.32 o
   3   8 -15     1113.22     1159.45     57.52 o
   4   8 -15      138.72      179.23    105.19 o
   5   8 -15       71.10       56.71     70.73 o
   6   8 -15       59.57      127.83    112.15 o
   7   8 -15       23.62      -23.40     87.39 o
   1   9 -15      267.57      215.82     91.20 o
   2   9 -15       14.94      148.20     61.37 o
   3   9 -15       30.20       69.95     73.01 o
   4   9 -15      140.70      218.86    117.07 o
   5   9 -15        2.48     -110.51    111.07 o
   6   9 -15        6.78       10.76    136.10 o
   1  10 -15        8.69       39.98     69.24 o
   2  10 -15       51.01      151.61    110.17 o
   3  10 -15      132.32      244.57    120.36 o
   4  10 -15       31.42      -41.10    124.43 o
   5  10 -15        1.63       36.80    139.04 o
   1  11 -15      104.29       42.27     77.14 o
   2  11 -15        6.33      116.51    128.62 o
   0   0 -14    84004.73    86122.30   2893.80 o
   2   0 -14     4333.22     4345.13     84.16 o
   4   0 -14     6618.04     7119.99    125.38 o
   6   0 -14     1122.39     1149.23     44.04 o
   8   0 -14     3865.54     3804.86    132.48 o
  10   0 -14       17.31       13.08     71.66 o
   0   1 -14    19381.00    19281.73    412.37 o
   1   1 -14     9000.89     9026.98    142.56 o
   2   1 -14    10257.16    10410.08    131.25 o
   3   1 -14    13098.72    13883.67    187.27 o
   4   1 -14      402.10      440.05     17.23 o
   5   1 -14     1593.28     1671.21     36.13 o
   6   1 -14      975.68     1036.42     34.28 o
   7   1 -14      177.47      232.74     37.08 o
   8   1 -14     1365.85     1497.16     52.63 o
   9   1 -14     2221.08     2329.32     86.14 o
  10   1 -14      160.60      207.47     62.67 o
  11   1 -14       23.00       71.17     85.25 o
   0   2 -14     2383.57     2535.05     69.92 o
   1   2 -14    13353.13    13443.94    174.30 o
   2   2 -14     9823.41    10106.28    127.83 o
   3   2 -14     5166.95     5088.22     73.57 o
   4   2 -14      537.10      539.36     21.57 o
   5   2 -14     1211.08     1168.69     31.83 o
   6   2 -14     1002.14     1008.80     39.64 o
   7   2 -14      882.20      967.94     64.35 o
   8   2 -14       70.22      107.24     48.78 o
   9   2 -14      165.95      194.91     56.13 o
  10   2 -14       99.71      127.79     61.94 o
   0   3 -14    15836.22    16230.46    269.98 o
   1   3 -14     3714.33     3249.04     51.66 o
   2   3 -14     8564.31     8033.43    120.38 o
   3   3 -14     1685.56     1510.33     33.64 o
   4   3 -14      684.19      754.07     28.01 o
   5   3 -14      679.47      760.98     40.63 o
   6   3 -14      504.77      508.15     38.29 o
   7   3 -14      273.60      274.68     45.28 o
   8   3 -14      916.14     1079.56     64.00 o
   9   3 -14      123.02      209.15     59.75 o
  10   3 -14      276.15      297.66    144.14 o
   0   4 -14      965.97     1015.73     31.52 o
   1   4 -14     5007.18     4938.85     69.98 o
   2   4 -14     1843.39     1800.31     37.37 o
   3   4 -14      340.86      338.56     24.46 o
   4   4 -14      740.52      737.78     30.72 o
   5   4 -14     2339.11     2204.02     53.19 o
   6   4 -14      657.96      601.76     42.80 o
   7   4 -14       27.95        2.88     48.32 o
   8   4 -14       48.57      172.30     73.89 o
   9   4 -14       91.66      332.77    106.54 o
  10   4 -14       48.43      -77.22    124.77 o
   0   5 -14     2612.93     2625.73     57.28 o
   1   5 -14     2150.01     2171.39     43.53 o
   2   5 -14     3204.71     2906.36     63.81 o
   3   5 -14     3885.19     3962.06     89.32 o
   4   5 -14      578.66      564.73     41.01 o
   5   5 -14     1974.14     1953.05     58.90 o
   6   5 -14      115.82      161.52     54.37 o
   7   5 -14      450.49      426.43     75.76 o
   8   5 -14        5.43       19.04    115.43 o
   9   5 -14      147.03      140.85    124.77 o
  10   5 -14      104.25       31.93    131.79 o
   0   6 -14     2575.79     2320.82    127.43 o
   1   6 -14      726.28      792.99     32.72 o
   2   6 -14      590.30      548.51     32.63 o
   3   6 -14      167.81       99.42     45.69 o
   4   6 -14      731.21      722.11     51.33 o
   5   6 -14      132.30       56.14     50.93 o
   6   6 -14       72.40      125.30     70.37 o
   7   6 -14      182.82      106.44     73.94 o
   8   6 -14       75.94      115.62     85.85 o
   9   6 -14       27.91      -54.11     87.43 o
   0   7 -14     1997.31     2138.90     95.70 o
   1   7 -14     1921.34     1892.49     56.34 o
   2   7 -14      294.59      318.95     35.99 o
   3   7 -14     1710.09     2011.29     58.13 o
   4   7 -14      208.42      197.09     55.79 o
   5   7 -14      156.83      189.21     64.47 o
   6   7 -14       48.91       12.83     71.82 o
   7   7 -14        2.28        1.14     84.86 o
   8   7 -14       49.61      -16.84     92.27 o
   0   8 -14      121.60       21.00     56.40 o
   1   8 -14     1380.49     1354.42     59.06 o
   2   8 -14      203.28      123.97     37.74 o
   3   8 -14      318.55      350.54     44.42 o
   4   8 -14       13.34      -91.94     97.03 o
   5   8 -14      119.45      179.59     81.58 o
   6   8 -14       16.28       -5.06     80.77 o
   7   8 -14      155.58      268.97     90.77 o
   0   9 -14      217.08      332.77     83.79 o
   1   9 -14       69.63       98.82     73.94 o
   2   9 -14     1010.87     1195.62     76.69 o
   3   9 -14       27.38     -101.34    101.34 o
   4   9 -14        8.79      -13.13     99.64 o
   5   9 -14       14.84      -47.89    122.74 o
   6   9 -14       19.02     -132.70    132.70 o
   0  10 -14      331.27      493.21    105.98 o
   1  10 -14       35.36       17.91     66.50 o
   2  10 -14      106.54      115.26    105.98 o
   3  10 -14       33.42      -15.40    111.75 o
   4  10 -14       22.66     -108.70    108.70 o
   5  10 -14       12.96      -74.28    138.02 o
   0  11 -14       55.31      -72.92    108.24 o
   1  11 -14      102.00       61.99     78.86 o
   2  11 -14       13.24       54.69    120.13 o
   2   0 -13    15444.33    15300.57    259.65 o
   4   0 -13     4693.87     4840.23     88.77 o
   6   0 -13    14549.87    14284.64    259.22 o
   8   0 -13       24.41       65.54     92.67 o
  10   0 -13      129.19       92.66     73.91 o
   1   1 -13     2557.12     2695.73     57.34 o
   2   1 -13     7929.58     8762.71    119.46 o
   3   1 -13    13329.80    13005.79    160.11 o
   4   1 -13    23842.83    23371.37    271.72 o
   5   1 -13     1533.65     1521.97     34.22 o
   6   1 -13      178.02      201.77     23.05 o
   7   1 -13     2092.80     2302.75     59.08 o
   8   1 -13     1578.83     1565.35     53.93 o
   9   1 -13      318.54      403.62     41.82 o
  10   1 -13       26.79       81.28     59.23 o
  11   1 -13       82.52      101.70     73.96 o
   1   2 -13     9034.34     8851.37    122.52 o
   2   2 -13     2822.00     2770.82     48.28 o
   3   2 -13      484.62      512.01     19.19 o
   4   2 -13     7590.27     7761.75    108.10 o
   5   2 -13     7337.55     7047.71    101.59 o
   6   2 -13      283.19      260.10     27.35 o
   7   2 -13       91.93       98.19     31.92 o
   8   2 -13      201.32      157.35     51.85 o
   9   2 -13      103.56      151.88     55.78 o
  10   2 -13       57.28       62.38     62.35 o
  11   2 -13       22.94      -69.39     83.25 o
   1   3 -13     2882.92     3213.89     48.01 o
   2   3 -13     8741.60     8898.04    131.36 o
   3   3 -13      648.98      547.68     20.67 o
   4   3 -13     1864.93     1808.59     40.30 o
   5   3 -13     1027.49      985.10     33.94 o
   6   3 -13     5314.18     5228.03    126.02 o
   7   3 -13     1074.91     1209.72     58.40 o
   8   3 -13     1184.94     1356.46     65.86 o
   9   3 -13      144.60      104.10     55.40 o
  10   3 -13      150.75      231.48     86.08 o
   1   4 -13     3884.06     3803.69     54.55 o
   2   4 -13        9.77       -0.21     17.54 o
   3   4 -13     2657.53     2496.97     52.92 o
   4   4 -13     2293.56     2177.38     50.39 o
   5   4 -13      856.14      825.52     33.14 o
   6   4 -13      198.18      197.62     35.88 o
   7   4 -13      200.61      304.50     49.33 o
   8   4 -13      221.84      235.24     65.12 o
   9   4 -13       53.61      235.51    113.56 o
  10   4 -13       16.40     -118.66    118.66 o
   1   5 -13     5314.60     5414.57     77.38 o
   2   5 -13      147.53      209.80     22.37 o
   3   5 -13     3027.89     2846.39     63.55 o
   4   5 -13     1251.76     1167.71     41.62 o
   5   5 -13     5823.98     5691.79    110.73 o
   6   5 -13      968.87      835.40     57.75 o
   7   5 -13       53.24      134.04     66.74 o
   8   5 -13      123.19       98.13     93.92 o
   9   5 -13      149.57      287.48    125.68 o
  10   5 -13       26.21     -114.92    114.92 o
   1   6 -13      499.07      538.35     29.01 o
   2   6 -13      846.88      837.93     37.95 o
   3   6 -13     1607.87     1637.36     54.76 o
   4   6 -13      631.07      598.53     46.29 o
   5   6 -13      707.80      787.41     59.42 o
   6   6 -13      689.29      726.29     68.76 o
   7   6 -13      112.75      142.26     72.65 o
   8   6 -13        8.66      -76.78    157.50 o
   9   6 -13       38.39       36.65     91.72 o
   1   7 -13      526.95      566.28     41.73 o
   2   7 -13      575.00      776.56     39.73 o
   3   7 -13     1153.07     1137.21     44.88 o
   4   7 -13      427.77      401.04     54.94 o
   5   7 -13      319.72      274.33     76.20 o
   6   7 -13      667.45      687.61    161.40 o
   7   7 -13      183.30      227.15     86.35 o
   8   7 -13      109.80      119.82    118.60 o
   1   8 -13      407.41      285.79     42.94 o
   2   8 -13       91.11      129.84     42.11 o
   3   8 -13      482.86      594.03     49.24 o
   4   8 -13       19.59       16.87    100.43 o
   5   8 -13      416.76      451.50    103.43 o
   6   8 -13      152.72       18.24     84.42 o
   7   8 -13        3.25       31.08     88.12 o
   8   8 -13       15.20     -142.21    142.21 o
   1   9 -13       13.47       40.30     56.87 o
   2   9 -13       69.22      163.77     58.02 o
   3   9 -13      138.22      198.71    102.13 o
   4   9 -13      580.18      734.38    126.59 o
   5   9 -13       30.98      275.36    126.36 o
   6   9 -13       12.63       55.59    134.28 o
   1  10 -13      141.60       70.62     66.61 o
   2  10 -13      128.87      347.60    111.07 o
   3  10 -13       82.98       -3.96    113.45 o
   4  10 -13       20.07     -122.96    122.96 o
   5  10 -13        0.93     -133.83    133.83 o
   1  11 -13      138.06      119.20     79.77 o
   2  11 -13       85.13       98.73    126.70 o
   0   0 -12    12259.83    12863.36    350.20 o
   2   0 -12     5361.92     5436.38     98.78 o
   4   0 -12     3051.70     2907.22     57.71 o
   6   0 -12     3289.75     3340.64     74.63 o
   8   0 -12     2220.33     2443.84    142.89 o
  10   0 -12       13.31      -60.02     70.94 o
   0   1 -12     2116.48     1891.27     56.12 o
   1   1 -12     8709.83     8971.44    149.14 o
   2   1 -12      856.38      869.86     19.67 o
   3   1 -12      507.64      547.26     16.63 o
   4   1 -12      490.07      405.76     14.76 o
   5   1 -12     3795.80     3652.82     63.65 o
   6   1 -12     1429.29     1405.11     37.49 o
   7   1 -12     3649.79     3626.68     81.29 o
   8   1 -12       21.06       59.20     40.63 o
   9   1 -12      520.96      546.75     58.36 o
  10   1 -12        7.97      -47.94     58.81 o
  11   1 -12       69.34       -3.24     66.61 o
   0   2 -12    22794.20    25175.33    521.45 o
   1   2 -12      207.82      227.22     13.45 o
   2   2 -12    11084.62    11256.20    140.27 o
   3   2 -12     8787.04     8711.74    119.04 o
   4   2 -12     1863.10     1856.19     35.42 o
   5   2 -12     1701.63     1600.69     35.30 o
   6   2 -12      391.50      387.83     39.34 o
   7   2 -12      478.14      457.61     34.08 o
   8   2 -12      749.97      824.27     54.78 o
   9   2 -12       73.01      136.93     53.87 o
  10   2 -12      391.69      411.57     64.04 o
  11   2 -12       31.24      -79.57     79.57 o
   0   3 -12    52083.31    52055.37    917.77 o
   1   3 -12     6882.61     6886.63     84.08 o
   2   3 -12    14436.59    14112.85    200.41 o
   3   3 -12     1590.00     1500.69     32.66 o
   4   3 -12     5145.50     5014.07     80.20 o
   5   3 -12     1058.74     1029.90     31.12 o
   6   3 -12     1343.93     1494.49     88.21 o
   7   3 -12      260.51      231.84     38.83 o
   8   3 -12     2029.26     1982.62     79.74 o
   9   3 -12      126.11      159.27     56.84 o
  10   3 -12      367.40      511.04     89.90 o
   0   4 -12     1066.36      851.29     26.44 o
   1   4 -12    10431.68    10224.69    123.08 o
   2   4 -12    10369.57    10150.09    148.08 o
   3   4 -12      645.99      540.25     28.84 o
   4   4 -12      100.87      144.41     23.39 o
   5   4 -12        4.72       21.56     23.64 o
   6   4 -12       85.57       52.91     33.68 o
   7   4 -12     1966.47     1947.85     87.10 o
   8   4 -12      136.13       92.92     69.67 o
   9   4 -12      417.82      531.82    119.11 o
  10   4 -12       63.31       50.61    125.45 o
   0   5 -12      765.73      749.98     26.05 o
   1   5 -12     7734.77     7579.97    105.42 o
   2   5 -12       86.23       70.82     21.34 o
   3   5 -12     2612.82     2657.50     60.20 o
   4   5 -12      528.28      571.32     31.54 o
   5   5 -12      223.08      222.49     29.81 o
   6   5 -12       55.38       63.35     55.82 o
   7   5 -12     2084.09     2080.42    105.40 o
   8   5 -12       48.71       17.40     67.13 o
   9   5 -12      441.11      256.11    124.32 o
  10   5 -12       46.78      -35.44    132.59 o
   0   6 -12      134.61      179.89     43.68 o
   1   6 -12     4195.97     4290.39     76.40 o
   2   6 -12     2506.91     2531.51     59.07 o
   3   6 -12      387.58      440.33     41.07 o
   4   6 -12       31.05       28.41     29.22 o
   5   6 -12     1227.35     1170.81     63.44 o
   6   6 -12        1.98      -53.25     54.79 o
   7   6 -12       76.05       -2.04     87.35 o
   8   6 -12       89.27      -26.56     82.38 o
   9   6 -12      146.36      158.68     94.90 o
   0   7 -12      774.15      740.79     59.77 o
   1   7 -12      823.63      847.75     45.26 o
   2   7 -12     1678.38     1808.25     54.78 o
   3   7 -12      476.33      638.92     36.06 o
   4   7 -12       37.97       33.21     48.52 o
   5   7 -12      938.38      989.20     81.59 o
   6   7 -12      291.84      234.21     79.48 o
   7   7 -12       95.53      -75.97     75.97 o
   8   7 -12       68.31       17.33     86.12 o
   0   8 -12      286.01      206.20     62.61 o
   1   8 -12      291.45      280.48     42.84 o
   2   8 -12      387.73      407.12     44.23 o
   3   8 -12     1402.49     1500.58     57.05 o
   4   8 -12       70.08       18.23     99.52 o
   5   8 -12       39.84       87.98     72.20 o
   6   8 -12        2.89      -68.05     77.79 o
   7   8 -12      120.60       23.25    132.76 o
   8   8 -12       14.54      -98.06     98.06 o
   0   9 -12      643.83      457.65     89.90 o
   1   9 -12      124.70       58.58     56.10 o
   2   9 -12       44.47      -55.18     55.18 o
   3   9 -12      138.46      146.74    104.05 o
   4   9 -12      233.42       22.87     97.49 o
   5   9 -12       12.06       32.50    120.13 o
   6   9 -12       54.15      155.68    123.30 o
   0  10 -12      159.00      142.89     94.32 o
   1  10 -12      160.40      -19.74     65.28 o
   2  10 -12       75.97       40.65    105.19 o
   3  10 -12       23.79        7.81    112.32 o
   4  10 -12       22.95     -120.58    120.58 o
   5  10 -12        7.28      -28.99    132.36 o
   0  11 -12      216.69      210.03    111.98 o
   1  11 -12       33.01       19.14     77.26 o
   2  11 -12        3.52      -79.71    117.07 o
   3  11 -12       59.69      176.74    131.57 o
   2   0 -11     3491.44     3281.02     82.67 o
   4   0 -11    57975.13    59325.81    947.76 o
   6   0 -11     5318.95     5320.85    106.09 o
   8   0 -11     2478.10     2701.38    104.55 o
  10   0 -11        8.65       58.48     65.44 o
   1   1 -11    18690.59    19755.09    314.77 o
   2   1 -11    16580.78    17391.85    213.97 o
   3   1 -11     4436.68     4597.93     60.27 o
   4   1 -11    16065.11    15754.98    194.26 o
   5   1 -11     8481.95     8298.99    108.97 o
   6   1 -11     7387.99     7462.83    109.60 o
   7   1 -11      722.58      706.71     38.12 o
   8   1 -11      375.52      390.49     35.99 o
   9   1 -11      408.81      341.92     45.08 o
  10   1 -11       22.69      -12.60     56.86 o
  11   1 -11        8.22      -62.09     62.09 o
   1   2 -11      180.53      148.28      9.11 o
   2   2 -11     5745.32     5934.31     82.37 o
   3   2 -11    24200.85    25277.02    325.35 o
   4   2 -11     2126.86     2259.59     39.08 o
   5   2 -11     2102.21     2013.82     38.83 o
   6   2 -11     1089.94     1084.38     35.81 o
   7   2 -11     3233.21     3305.32     71.79 o
   8   2 -11       91.20      156.42     47.00 o
   9   2 -11       37.29       21.77     55.41 o
  10   2 -11       66.33       71.35     61.64 o
  11   2 -11       17.51      -78.49     78.49 o
   1   3 -11      248.90      222.80     11.86 o
   2   3 -11      151.86      207.78     16.58 o
   3   3 -11     1524.39     1304.82     32.25 o
   4   3 -11     1980.91     1978.09     41.57 o
   5   3 -11      426.90      448.96     22.29 o
   6   3 -11     3380.02     3338.72     88.93 o
   7   3 -11      319.93      386.04     50.63 o
   8   3 -11      204.95      264.84     50.24 o
   9   3 -11       56.31       66.15     54.90 o
  10   3 -11      196.29      297.92     86.01 o
   1   4 -11    12907.94    12247.74    146.39 o
   2   4 -11      637.32      584.30     23.54 o
   3   4 -11      612.29      539.23     25.72 o
   4   4 -11      109.09       92.25     22.06 o
   5   4 -11      895.07      865.86     32.16 o
   6   4 -11       84.66      127.71     33.63 o
   7   4 -11       29.25       22.69     47.60 o
   8   4 -11       31.14       87.48     69.19 o
   9   4 -11       32.25       52.99    110.05 o
  10   4 -11       39.60       -2.38    122.74 o
   1   5 -11     6081.54     5818.20     83.88 o
   2   5 -11     1846.18     1865.31     40.68 o
   3   5 -11     1324.34     1197.71     38.83 o
   4   5 -11     1215.57     1139.23     39.15 o
   5   5 -11      115.24      128.34     28.21 o
   6   5 -11      811.91      765.19     58.67 o
   7   5 -11      766.36      809.32     75.31 o
   8   5 -11       73.32      128.90     76.38 o
   9   5 -11       24.13        2.49    116.06 o
  10   5 -11       14.97       30.00    131.68 o
   1   6 -11     1550.93     1461.09     40.68 o
   2   6 -11      459.14      441.10     29.25 o
   3   6 -11     1584.64     1644.62     48.08 o
   4   6 -11     2644.23     2470.85     65.54 o
   5   6 -11      117.62       38.49     50.27 o
   6   6 -11       72.59       38.80     50.41 o
   7   6 -11       55.85       67.56     70.04 o
   8   6 -11      124.93      168.06     78.98 o
   9   6 -11        8.12       -5.43     91.89 o
   1   7 -11      919.20      910.38     44.22 o
   2   7 -11       33.28       51.47     30.87 o
   3   7 -11      527.49      579.34     45.27 o
   4   7 -11       93.42       53.25     50.94 o
   5   7 -11     2129.97     2188.96    105.30 o
   6   7 -11      359.07      379.38     75.01 o
   7   7 -11      388.98      355.20     86.22 o
   8   7 -11        0.65       15.32    121.83 o
   9   7 -11       29.44      -21.40     97.68 o
   1   8 -11       39.87       35.85     38.95 o
   2   8 -11      167.81      208.49     41.37 o
   3   8 -11      661.44      710.61     41.96 o
   4   8 -11      215.25      391.87     94.09 o
   5   8 -11      486.68      599.28     77.61 o
   6   8 -11        5.01       34.57     82.98 o
   7   8 -11       93.81       79.38     89.79 o
   8   8 -11       63.59       22.86     98.26 o
   1   9 -11      503.04      452.45     64.29 o
   2   9 -11      144.35      186.95     56.49 o
   3   9 -11      190.99       91.49    102.47 o
   4   9 -11      365.94      433.76    117.41 o
   5   9 -11      158.40      194.97    122.74 o
   6   9 -11      329.80      420.63    139.49 o
   7   9 -11        3.42      -42.91    147.31 o
   1  10 -11       64.26        3.57     65.11 o
   2  10 -11      123.91       37.02    111.30 o
   3  10 -11       89.55      102.36    113.56 o
   4  10 -11      293.11      419.16    127.04 o
   5  10 -11        3.06      -77.90    117.07 o
   1  11 -11      150.87       58.42     72.16 o
   2  11 -11        4.98       24.46    117.75 o
   3  11 -11        9.01     -130.43    130.43 o
   0   0 -10      821.70      725.85     40.46 o
   2   0 -10    39445.85    38386.08    797.14 o
   4   0 -10     2280.46     2193.40     46.87 o
   6   0 -10     1269.33     1247.82     42.58 o
   8   0 -10     1284.54     1473.04     77.69 o
  10   0 -10        7.63      -54.25     63.68 o
   0   1 -10    33675.54    33963.63    688.95 o
   1   1 -10     5560.26     5778.06     94.48 o
   2   1 -10      655.27      625.45     14.22 o
   3   1 -10     4708.96     4582.28     63.26 o
   4   1 -10      207.64      212.50     14.02 o
   5   1 -10     2842.34     2617.58     43.84 o
   6   1 -10     2207.98     2267.82     44.38 o
   7   1 -10     1931.87     1910.80     51.58 o
   8   1 -10     2053.82     1980.77     57.02 o
   9   1 -10      274.36      204.86     49.50 o
  10   1 -10       38.43      -56.01     56.01 o
  11   1 -10       74.32      130.38     63.01 o
   0   2 -10    45881.00    50043.18   1023.09 o
   1   2 -10     3644.64     3447.97     46.73 o
   2   2 -10      207.18      264.51     13.58 o
   3   2 -10     4297.95     4269.79     61.63 o
   4   2 -10     2249.80     2349.40     39.34 o
   5   2 -10     2616.26     2531.79     48.18 o
   6   2 -10      187.23      251.31     24.30 o
   7   2 -10      473.83      532.85     31.26 o
   8   2 -10      864.06      965.19     46.81 o
   9   2 -10      147.00      137.48     44.52 o
  10   2 -10        8.63       68.42     49.59 o
  11   2 -10       40.82       62.34     98.90 o
   0   3 -10      553.06      635.03     22.50 o
   1   3 -10     3099.35     2915.78     41.59 o
   2   3 -10    33946.48    34408.86    517.17 o
   3   3 -10     5310.04     5288.26     82.41 o
   4   3 -10      642.41      663.86     28.37 o
   5   3 -10     1087.14     1046.31     30.63 o
   6   3 -10     1692.68     1699.34     58.10 o
   7   3 -10      335.92      351.20     39.27 o
   8   3 -10      189.58      233.91     49.04 o
   9   3 -10      122.80      159.41     52.15 o
  10   3 -10      225.79      161.58     83.64 o
  11   3 -10       81.63      185.65     94.71 o
   0   4 -10    11616.06    11636.85    180.06 o
   1   4 -10     6552.81     6448.23     81.64 o
   2   4 -10      400.82      426.79     20.87 o
   3   4 -10     2788.21     2699.28     53.82 o
   4   4 -10     2717.21     2515.91     61.42 o
   5   4 -10      379.58      425.67     26.98 o
   6   4 -10      454.60      569.23     42.45 o
   7   4 -10     1300.06     1430.45     83.71 o
   8   4 -10      345.38      287.64     77.16 o
   9   4 -10       71.15      -73.03    108.13 o
  10   4 -10        7.76     -117.75    117.75 o
   0   5 -10     6136.77     6142.12    112.49 o
   1   5 -10     6002.74     5638.31     80.98 o
   2   5 -10      407.43      463.05     21.81 o
   3   5 -10     2484.96     2585.92     49.56 o
   4   5 -10      151.53      165.71     24.02 o
   5   5 -10      566.44      627.02     51.19 o
   6   5 -10       36.60       38.14     46.54 o
   7   5 -10     1288.11     1197.83     81.47 o
   8   5 -10      185.76      266.44    101.28 o
   9   5 -10     1063.23     1136.21    126.59 o
  10   5 -10       13.63     -123.53    123.53 o
   0   6 -10     5758.79     5950.01    172.12 o
   1   6 -10     1702.74     1669.32     42.41 o
   2   6 -10      575.82      561.54     29.26 o
   3   6 -10     2329.04     2403.92     60.78 o
   4   6 -10     2769.35     2668.61     69.08 o
   5   6 -10      183.66      215.06     49.47 o
   6   6 -10      105.96       78.70     53.40 o
   7   6 -10      439.34      464.81     75.05 o
   8   6 -10        4.17      -38.56    114.58 o
   9   6 -10      122.46       -2.20     80.90 o
   0   7 -10      219.10       95.46     47.69 o
   1   7 -10     1495.49     1474.63     55.22 o
   2   7 -10      263.97      279.94     32.25 o
   3   7 -10      703.80      825.05     37.22 o
   4   7 -10     1175.91     1266.83     64.76 o
   5   7 -10      908.06      823.42     63.59 o
   6   7 -10      243.10       76.53     66.13 o
   7   7 -10      415.21      369.93     85.62 o
   8   7 -10      143.55       28.40     89.95 o
   9   7 -10       34.93     -102.02    102.02 o
   0   8 -10       54.68      104.53     54.84 o
   1   8 -10      473.46      594.71     47.57 o
   2   8 -10      374.00      326.64     42.51 o
   3   8 -10       75.34       57.03     34.56 o
   4   8 -10       58.08       29.78     96.69 o
   5   8 -10      465.51      474.65     71.72 o
   6   8 -10       48.07       -9.65     81.86 o
   7   8 -10      146.28      -47.12     89.67 o
   8   8 -10       11.95      -35.63     96.04 o
   0   9 -10      346.55      616.95     70.38 o
   1   9 -10      182.25      214.19     83.03 o
   2   9 -10      176.13      212.94     51.27 o
   3   9 -10      198.34       90.64     72.48 o
   4   9 -10      240.68      358.70    113.56 o
   5   9 -10       18.07       68.16    121.83 o
   6   9 -10      135.97       95.79    136.55 o
   7   9 -10       34.42       32.16    145.15 o
   0  10 -10       18.10       30.23     91.37 o
   1  10 -10       76.16      -50.45     66.03 o
   2  10 -10       63.27       69.41    110.28 o
   3  10 -10       17.99       61.71    113.90 o
   4  10 -10      283.59      135.19    126.36 o
   5  10 -10       11.28      133.49    134.06 o
   0  11 -10      126.15      227.13    106.43 o
   1  11 -10       17.19       34.81     73.07 o
   2  11 -10      334.48      297.44    127.26 o
   3  11 -10       19.43       63.41    124.55 o
   2   0  -9     5188.51     5938.05    132.13 o
   4   0  -9    18394.13    19361.17    314.06 o
   6   0  -9     1414.78     1331.99     42.60 o
   8   0  -9      146.10      135.00     51.38 o
  10   0  -9       21.86       46.88     66.12 o
   1   1  -9     6351.78     6530.96     95.71 o
   2   1  -9    33056.83    34596.77    417.79 o
   3   1  -9     4729.20     4547.05     60.18 o
   4   1  -9     2647.53     2718.65     39.64 o
   5   1  -9     1422.97     1450.73     29.23 o
   6   1  -9     2479.99     2543.16     47.87 o
   7   1  -9      189.62      217.35     28.65 o
   8   1  -9      143.65      103.87     32.24 o
   9   1  -9      758.50      663.81     47.04 o
  10   1  -9       99.77       96.50     69.94 o
  11   1  -9       19.73      -45.95     63.11 o
   1   2  -9    16674.52    16302.83    201.47 o
   2   2  -9    12763.44    13126.97    185.50 o
   3   2  -9     1385.66     1459.08     29.93 o
   4   2  -9     6321.59     6509.34     96.96 o
   5   2  -9     3496.10     3707.33     61.77 o
   6   2  -9     2188.37     2206.40     44.69 o
   7   2  -9      835.22      788.52     33.32 o
   8   2  -9      148.40      128.33     36.83 o
   9   2  -9        9.65      -28.96     41.81 o
  10   2  -9       11.52      -37.13     47.78 o
  11   2  -9       63.98       30.93     73.00 o
   1   3  -9     1282.09     1153.46     21.89 o
   2   3  -9     8495.01     8780.99    137.33 o
   3   3  -9     3448.79     3323.93     55.08 o
   4   3  -9    23391.27    23239.97    323.94 o
   5   3  -9     2328.00     2175.07     44.50 o
   6   3  -9      663.62      714.98     37.40 o
   7   3  -9       41.02       65.86     33.96 o
   8   3  -9     1154.75     1316.57     72.61 o
   9   3  -9       21.27       65.72     52.29 o
  10   3  -9      171.55      244.02     83.83 o
  11   3  -9        5.04       62.16    116.17 o
   1   4  -9     6807.81     6627.12     82.39 o
   2   4  -9     1464.04     1512.91     34.68 o
   3   4  -9     1238.12     1297.56     36.22 o
   4   4  -9      980.68      888.56     36.50 o
   5   4  -9     7763.50     7692.12    126.80 o
   6   4  -9     5204.60     5274.51    125.28 o
   7   4  -9      409.31      358.01     42.11 o
   8   4  -9        9.03      -48.38     65.81 o
   9   4  -9       50.57      176.40    111.07 o
  10   4  -9       21.33       85.82    121.60 o
   1   5  -9      336.36      349.09     18.46 o
   2   5  -9       77.90       60.59     17.76 o
   3   5  -9     7685.40     7261.45    110.64 o
   4   5  -9      675.72      630.52     26.02 o
   5   5  -9      724.66      817.98     44.89 o
   6   5  -9      417.15      422.30     55.58 o
   7   5  -9      592.38      675.24     84.58 o
   8   5  -9        3.54        3.60     74.97 o
   9   5  -9       79.61      173.57    107.00 o
  10   5  -9        6.13      -66.12    113.22 o
   1   6  -9      734.79      755.63     28.53 o
   2   6  -9      193.07      203.48     24.48 o
   3   6  -9      716.64      830.38     34.17 o
   4   6  -9      151.64       91.61     25.90 o
   5   6  -9     2561.82     2654.18     92.23 o
   6   6  -9     1650.38     1641.03     77.50 o
   7   6  -9      146.87      144.16     75.42 o
   8   6  -9      109.50      -30.09     72.02 o
   9   6  -9        8.97      -82.28     82.28 o
   1   7  -9     1601.32     1721.15     58.83 o
   2   7  -9      162.04      166.73     30.72 o
   3   7  -9     1124.93     1063.45     39.36 o
   4   7  -9      167.75      110.06     50.90 o
   5   7  -9      739.75      766.85     61.89 o
   6   7  -9       21.95      -62.95     72.04 o
   7   7  -9       16.03        5.61     95.84 o
   8   7  -9      203.79      253.77     88.35 o
   9   7  -9       85.32      123.23     93.36 o
   1   8  -9     1671.19     1955.11     66.06 o
   2   8  -9      483.28      452.19     42.23 o
   3   8  -9      723.65      767.08     55.23 o
   4   8  -9       75.01       65.33     96.47 o
   5   8  -9      940.93      835.73     80.97 o
   6   8  -9      222.08      186.38     78.86 o
   7   8  -9      108.14      138.51    107.45 o
   8   8  -9       14.34       58.95     96.71 o
   1   9  -9      212.34      229.25     51.39 o
   2   9  -9      603.17      717.84     55.77 o
   3   9  -9      154.42      218.85     75.93 o
   4   9  -9      657.97      353.71    112.32 o
   5   9  -9       16.03      118.66    107.34 o
   6   9  -9       55.21     -127.83    129.08 o
   7   9  -9        9.48     -124.77    124.77 o
   1  10  -9      175.38      124.14     64.60 o
   2  10  -9       44.35       -5.32    108.81 o
   3  10  -9       36.49     -108.47    108.47 o
   4  10  -9       87.63       -6.45    118.77 o
   5  10  -9        9.38     -129.30    129.30 o
   1  11  -9       21.16      -68.74     73.85 o
   2  11  -9       19.23       90.69    122.96 o
   3  11  -9      127.16       14.15    121.15 o
   0   0  -8    34932.62    35345.88   1642.04 o
   2   0  -8    29680.74    29355.86    433.07 o
   4   0  -8     5091.03     5495.29     94.63 o
   6   0  -8      577.40      517.89     27.98 o
   8   0  -8     2366.74     2455.98     98.12 o
  10   0  -8      646.60      734.53     75.69 o
   0   1  -8     4872.62     5038.85    111.37 o
   1   1  -8    22373.75    22751.14    312.41 o
   2   1  -8    49307.67    51697.20    657.65 o
   3   1  -8     3966.30     4084.89     56.21 o
   4   1  -8      744.15      779.06     19.80 o
   5   1  -8     2500.00     2606.15     38.84 o
   6   1  -8     1791.63     1724.57     37.57 o
   7   1  -8      530.58      462.91     30.40 o
   8   1  -8     1103.84     1059.43     41.50 o
   9   1  -8      284.55      411.90     44.34 o
  10   1  -8      694.77      719.39     62.92 o
  11   1  -8       59.50       73.49     64.40 o
   0   2  -8      369.48      408.12     26.00 o
   1   2  -8    15295.08    15581.27    190.61 o
   2   2  -8      528.62      545.32     22.39 o
   3   2  -8    10374.17     9978.87    144.84 o
   4   2  -8       80.26       80.54     14.45 o
   5   2  -8      235.11      285.87     18.34 o
   6   2  -8       15.50        7.56     18.94 o
   7   2  -8     2630.81     2600.54     54.81 o
   8   2  -8     1621.30     1698.78     59.98 o
   9   2  -8      196.16      252.58     43.53 o
  10   2  -8       24.55       10.25     47.52 o
  11   2  -8       69.98       99.33     62.22 o
   0   3  -8     1432.09     1422.86     30.38 o
   1   3  -8     6645.95     6291.66     84.61 o
   2   3  -8      155.54      158.72     18.42 o
   3   3  -8     4820.50     4953.24     75.77 o
   4   3  -8      819.18      775.66     23.95 o
   5   3  -8      614.14      667.14     23.33 o
   6   3  -8      323.55      359.31     30.85 o
   7   3  -8      490.06      529.82     38.62 o
   8   3  -8       87.52       94.39     40.74 o
   9   3  -8      427.04      515.32     57.02 o
  10   3  -8       81.48      141.76     79.14 o
  11   3  -8        2.96       77.96    140.91 o
   0   4  -8      457.93      468.57     18.03 o
   1   4  -8      522.59      566.72     16.43 o
   2   4  -8     2216.26     2065.57     41.96 o
   3   4  -8     5071.91     4819.81     89.82 o
   4   4  -8     1197.50     1231.94     40.14 o
   5   4  -8     3384.63     3088.28     59.81 o
   6   4  -8      569.77      566.62     40.68 o
   7   4  -8      387.87      431.22     43.26 o
   8   4  -8       46.63       20.13     66.51 o
   9   4  -8       67.88       93.52    106.54 o
  10   4  -8       63.09       87.07    117.75 o
   0   5  -8     2866.40     2711.35     63.74 o
   1   5  -8     3630.21     3539.34     51.96 o
   2   5  -8     1004.24      901.94     26.77 o
   3   5  -8     2473.77     2537.79     47.63 o
   4   5  -8      342.87      378.80     21.72 o
   5   5  -8      995.69     1084.62     43.34 o
   6   5  -8      639.11      498.41     59.04 o
   7   5  -8     1119.19     1114.91    150.08 o
   8   5  -8       68.54       17.46     73.50 o
   9   5  -8       32.00      -36.12    102.69 o
  10   5  -8      101.01       59.33    130.77 o
   0   6  -8     3430.27     3344.39    110.82 o
   1   6  -8     1433.04     1385.68     42.38 o
   2   6  -8     2261.97     2155.47     51.57 o
   3   6  -8     1601.36     1571.41     46.18 o
   4   6  -8     2266.19     2092.89    119.14 o
   5   6  -8     1586.16     1573.60     71.81 o
   6   6  -8       84.13      119.11     51.51 o
   7   6  -8      231.46      222.43     75.70 o
   8   6  -8       37.22       67.69     77.91 o
   9   6  -8       25.17      -88.02     88.02 o
   0   7  -8     4509.24     4429.42    142.66 o
   1   7  -8     3226.79     3185.49     78.23 o
   2   7  -8      450.17      380.31     31.92 o
   3   7  -8      393.01      465.24     35.08 o
   4   7  -8      569.20      584.03     88.77 o
   5   7  -8      178.42      133.60     54.72 o
   6   7  -8      113.08        7.12     91.15 o
   7   7  -8      359.01      209.40     87.52 o
   8   7  -8       47.57      -51.43     83.22 o
   9   7  -8      310.83      277.81    101.36 o
   0   8  -8      233.72      376.25     56.66 o
   1   8  -8     1355.83     1443.03     59.44 o
   2   8  -8      789.70      912.21     47.46 o
   3   8  -8     1191.85     1261.79     81.81 o
   4   8  -8       20.18      -31.14     94.77 o
   5   8  -8       46.58      -10.41     70.54 o
   6   8  -8       12.17       46.96     88.43 o
   7   8  -8      161.68       39.53     78.82 o
   8   8  -8       63.41      -52.78     85.65 o
   0   9  -8      125.68      138.96     72.80 o
   1   9  -8      414.27      349.20     47.55 o
   2   9  -8      629.31      882.50     57.30 o
   3   9  -8       95.62      175.34    118.26 o
   4   9  -8       30.17      -14.75     76.90 o
   5   9  -8       46.11      -18.00    121.38 o
   6   9  -8       34.56      -64.76    126.92 o
   7   9  -8       41.99     -124.89    124.89 o
   0  10  -8      159.34      272.87     95.45 o
   1  10  -8      116.57       47.72     63.47 o
   2  10  -8      440.34      560.12    119.45 o
   3  10  -8        4.01      -10.76    107.45 o
   4  10  -8      407.57      243.89    124.21 o
   5  10  -8       76.24      -74.62    115.49 o
   0  11  -8       49.05       80.50    110.17 o
   1  11  -8        7.76      -79.54     79.54 o
   2  11  -8       39.90      -61.25    112.89 o
   3  11  -8       68.35       12.79    122.17 o
   2   0  -7    29226.58    28365.93    422.85 o
   4   0  -7     1261.46     1268.75     32.89 o
   6   0  -7      864.66      839.71     32.86 o
   8   0  -7     1114.40     1243.26     65.69 o
  10   0  -7      212.81      207.36     68.96 o
   1   1  -7    10483.88    10619.83    137.07 o
   2   1  -7    11153.74    11375.42    160.65 o
   3   1  -7     3142.70     3202.01     42.74 o
   4   1  -7    15258.03    15259.61    186.15 o
   5   1  -7     2952.70     2962.76     42.57 o
   6   1  -7      118.62      132.28     21.15 o
   7   1  -7      548.37      583.91     31.14 o
   8   1  -7       88.91       27.57     30.20 o
   9   1  -7      106.24       78.89     39.29 o
  10   1  -7      326.79      357.34     55.62 o
  11   1  -7       94.68       17.66     67.65 o
   1   2  -7    10145.42     9450.33    146.51 o
   2   2  -7     2452.45     2475.79     43.83 o
   3   2  -7     6930.22     6628.17     94.71 o
   4   2  -7    15618.43    15430.25    215.22 o
   5   2  -7      247.06      245.94     15.98 o
   6   2  -7      348.61      368.09     21.69 o
   7   2  -7      488.59      617.50     29.76 o
   8   2  -7      528.81      493.75     47.92 o
   9   2  -7      191.11      295.03     42.97 o
  10   2  -7       35.94       99.08     52.95 o
  11   2  -7        0.67      -58.60     58.60 o
   1   3  -7     3086.33     2794.89     43.82 o
   2   3  -7    20146.37    20954.95    313.54 o
   3   3  -7     3830.34     3546.81     57.56 o
   4   3  -7     1209.74     1224.14     29.73 o
   5   3  -7     2020.67     2008.06     43.04 o
   6   3  -7    10531.10    10615.76    194.25 o
   7   3  -7      652.28      688.58     39.04 o
   8   3  -7       90.16      122.26     38.46 o
   9   3  -7        5.70       -4.54     48.04 o
  10   3  -7       17.47      179.71     75.40 o
  11   3  -7        7.08      -46.78     89.94 o
   1   4  -7     2237.12     2125.72     34.38 o
   2   4  -7     4012.02     4295.05     71.84 o
   3   4  -7    11785.80    11835.13    182.56 o
   4   4  -7    10030.19     9874.95    145.92 o
   5   4  -7      652.32      633.27     26.94 o
   6   4  -7      105.85      114.14     40.54 o
   7   4  -7     1831.87     1972.33     90.35 o
   8   4  -7      174.04      160.07     64.10 o
   9   4  -7        5.36      101.56    103.15 o
  10   4  -7       60.88       -6.45    102.69 o
   1   5  -7     6954.05     7228.64    104.63 o
   2   5  -7      928.21      968.95     27.30 o
   3   5  -7     1809.96     1741.79     49.37 o
   4   5  -7      369.35      408.03     30.24 o
   5   5  -7     7166.35     7505.84    140.92 o
   6   5  -7      179.42      281.84     57.11 o
   7   5  -7      786.41      665.95     73.93 o
   8   5  -7       14.71      -67.28     67.28 o
   9   5  -7       27.37        5.66     99.75 o
  10   5  -7       17.38       47.44    129.87 o
   1   6  -7     2570.79     2441.40     55.39 o
   2   6  -7      660.56      608.62     28.19 o
   3   6  -7     1250.56     1260.26     40.14 o
   4   6  -7     5008.13     5398.76    138.99 o
   5   6  -7      471.57      412.64     49.06 o
   6   6  -7      577.47      462.91     58.10 o
   7   6  -7      767.48      796.99     79.51 o
   8   6  -7      238.48      370.39    194.63 o
   9   6  -7       11.37       66.46     84.79 o
   1   7  -7     1672.12     1695.24     56.62 o
   2   7  -7      462.94      587.97     37.58 o
   3   7  -7      670.97      683.73     33.15 o
   4   7  -7      559.48      555.69     52.85 o
   5   7  -7       21.21       43.94     52.87 o
   6   7  -7      408.06      404.93     74.00 o
   7   7  -7       87.35       27.00     72.73 o
   8   7  -7        1.99      -53.21     88.22 o
   9   7  -7        9.18       41.42     90.46 o
   1   8  -7     1899.34     1893.22     64.69 o
   2   8  -7      420.13      457.62     43.57 o
   3   8  -7      502.69      654.12     59.89 o
   4   8  -7       79.06       65.00     65.46 o
   5   8  -7       80.06       14.37     73.14 o
   6   8  -7      164.34       -0.07     75.08 o
   7   8  -7        4.43       50.70    106.49 o
   8   8  -7        1.91       69.52     97.59 o
   1   9  -7      280.88      279.24     44.75 o
   2   9  -7      113.48       49.70     46.45 o
   3   9  -7      105.37      -59.40     68.45 o
   4   9  -7      225.33      267.51     76.26 o
   5   9  -7        2.76       41.44    118.43 o
   6   9  -7      516.35      421.08    137.45 o
   7   9  -7        2.12     -125.45    142.89 o
   1  10  -7      231.18      153.14     67.65 o
   2  10  -7       20.97      -86.16     97.94 o
   3  10  -7      152.17      157.95    110.85 o
   4  10  -7       62.03       82.09    119.00 o
   5  10  -7       85.60      124.09    132.36 o
   6  10  -7       42.82      -70.31    141.42 o
   1  11  -7       40.50       46.86    120.98 o
   2  11  -7      183.32      224.64    119.23 o
   3  11  -7        8.84      -72.12    123.75 o
   0   0  -6    45056.84    45083.41   3415.31 o
   2   0  -6    35654.91    35847.35    530.43 o
   4   0  -6     3586.85     3515.45     64.36 o
   6   0  -6     2108.28     2229.90     54.21 o
   8   0  -6     1576.15     1470.50     74.47 o
  10   0  -6       78.42       16.55     65.38 o
   0   1  -6     5940.63     6677.22    143.57 o
   1   1  -6     4164.07     3995.34     55.82 o
   2   1  -6    83061.09    87076.98   1193.79 o
   3   1  -6      885.15      929.17     18.47 o
   4   1  -6      455.93      408.20     13.18 o
   5   1  -6     2392.59     2253.42     34.15 o
   6   1  -6     5655.37     5794.50     86.01 o
   7   1  -6     1985.92     1839.39     48.90 o
   8   1  -6      239.23      280.97     32.60 o
   9   1  -6      951.74      964.86     48.36 o
  10   1  -6      420.33      479.61     56.17 o
  11   1  -6       16.94      -20.83     60.36 o
   0   2  -6    34768.39    35137.55    636.24 o
   1   2  -6    18958.81    19442.37    270.06 o
   2   2  -6     5686.06     5762.09     82.94 o
   3   2  -6     6858.30     6142.18     89.09 o
   4   2  -6     3214.13     3447.57     55.08 o
   5   2  -6     1547.10     1519.62     31.04 o
   6   2  -6       15.96       15.85     18.15 o
   7   2  -6      782.54      786.28     31.06 o
   8   2  -6      518.93      607.81     36.55 o
   9   2  -6      404.60      355.28     43.21 o
  10   2  -6       69.29       44.95     50.55 o
  11   2  -6       79.15       96.54     60.04 o
   0   3  -6    31569.85    33028.16    497.23 o
   1   3  -6      950.59      819.97     21.08 o
   2   3  -6      779.22      852.94     37.47 o
   3   3  -6     3403.97     3314.39     54.10 o
   4   3  -6     5940.65     5799.46     88.35 o
   5   3  -6      196.45      203.87     18.72 o
   6   3  -6     1281.82     1394.63     43.61 o
   7   3  -6      579.90      558.28     37.90 o
   8   3  -6      856.79      771.90     41.70 o
   9   3  -6      506.32      517.91     44.85 o
  10   3  -6        8.49       37.85     54.98 o
  11   3  -6        3.64      -42.80    120.02 o
   0   4  -6      257.65      290.85     24.34 o
   1   4  -6     2295.16     2246.31     36.45 o
   2   4  -6     6954.51     6817.26    109.98 o
   3   4  -6     4345.57     4210.13     85.63 o
   4   4  -6      138.68      158.83     19.28 o
   5   4  -6      982.56     1014.51     31.89 o
   6   4  -6       51.00       51.14     39.37 o
   7   4  -6      230.70      191.15     57.11 o
   8   4  -6      421.21      402.35     71.41 o
   9   4  -6      412.66      459.01    100.20 o
  10   4  -6      146.79       53.22    102.58 o
   0   5  -6     1608.49     1655.81     46.14 o
   1   5  -6     6426.85     6230.21     86.72 o
   2   5  -6      620.63      557.45     21.81 o
   3   5  -6     3325.43     3395.13     58.29 o
   4   5  -6       46.50       17.58     24.68 o
   5   5  -6     1054.70     1074.71     46.26 o
   6   5  -6       36.37       39.14     53.43 o
   7   5  -6     1896.10     1795.49     93.53 o
   8   5  -6        2.29        3.48     70.88 o
   9   5  -6       64.48       81.52    111.07 o
  10   5  -6       58.52      -34.76    120.13 o
   0   6  -6     3997.97     3457.18    112.65 o
   1   6  -6     1221.13     1239.82     39.55 o
   2   6  -6     2918.91     2900.57     56.12 o
   3   6  -6     1444.56     1590.54     43.51 o
   4   6  -6      502.04      470.41     45.89 o
   5   6  -6      111.15       65.87     44.43 o
   6   6  -6       27.27       11.55     63.62 o
   7   6  -6      609.09      603.27     75.20 o
   8   6  -6       38.86       24.35    134.45 o
   9   6  -6      158.63       94.95     84.23 o
   0   7  -6     2367.53     2497.18     92.75 o
   1   7  -6     1178.92     1177.05     47.50 o
   2   7  -6      523.23      467.49     35.43 o
   3   7  -6     1255.61     1279.38     42.05 o
   4   7  -6     1917.30     2018.49     81.96 o
   5   7  -6      470.65      472.93     56.27 o
   6   7  -6       71.62       37.34     68.11 o
   7   7  -6      530.80      429.54     89.84 o
   8   7  -6       67.87      -20.41     99.13 o
   9   7  -6       72.21       42.09     91.11 o
   0   8  -6     2617.08     2701.50    109.30 o
   1   8  -6      841.56      925.69     46.55 o
   2   8  -6      938.25      880.28     46.31 o
   3   8  -6      162.92      305.10     52.49 o
   4   8  -6       78.26       62.95     66.43 o
   5   8  -6      241.60      139.10     70.29 o
   6   8  -6      157.38       84.60     76.26 o
   7   8  -6       20.85      -65.42     83.08 o
   8   8  -6       77.93       30.39     91.90 o
   0   9  -6      423.15      218.59     62.36 o
   1   9  -6      540.60      567.21     47.82 o
   2   9  -6      703.75      803.28     56.23 o
   3   9  -6       62.62       58.57     70.57 o
   4   9  -6       44.84       70.31    107.45 o
   5   9  -6       54.70      -91.03    113.22 o
   6   9  -6      262.96      105.98    118.66 o
   7   9  -6        9.42     -140.85    140.85 o
   0  10  -6      926.86     1167.46    113.22 o
   1  10  -6      383.33      421.76     64.95 o
   2  10  -6      108.35       16.42    100.20 o
   3  10  -6      246.07       76.77    110.62 o
   4  10  -6        6.43     -112.89    112.89 o
   5  10  -6      181.02       63.29    126.81 o
   6  10  -6        5.24     -139.04    139.04 o
   0  11  -6       18.38       77.56    101.79 o
   1  11  -6       59.53       59.34     74.31 o
   2  11  -6       44.14       69.63    116.06 o
   3  11  -6      116.01       33.63    120.47 o
   4  11  -6       14.88       54.01    131.57 o
   2   0  -5    50411.34    51876.97    827.40 o
   4   0  -5     9595.87     9409.52    169.64 o
   6   0  -5    15172.49    15025.83    271.23 o
   8   0  -5      666.72      633.59     56.93 o
  10   0  -5      214.93      216.96     64.51 o
   1   1  -5     9098.59     8816.81    128.94 o
   2   1  -5    15760.09    16204.88    223.24 o
   3   1  -5     9340.32     9543.41    126.25 o
   4   1  -5     7455.84     7312.07     97.45 o
   5   1  -5     3901.12     3911.17     57.13 o
   6   1  -5     7166.12     7457.16    108.68 o
   7   1  -5     1489.25     1596.22     45.74 o
   8   1  -5     1285.14     1418.59     47.73 o
   9   1  -5      141.94       84.28     39.92 o
  10   1  -5      432.78      407.84     56.04 o
  11   1  -5        8.73      -12.29     58.05 o
   1   2  -5    21007.05    21547.30    298.72 o
   2   2  -5      440.08      386.64     18.65 o
   3   2  -5     4502.14     4464.14     68.04 o
   4   2  -5     8220.14     8540.27    121.35 o
   5   2  -5     9060.77     8999.00    119.51 o
   6   2  -5        6.34       12.92     17.42 o
   7   2  -5      490.25      456.10     27.15 o
   8   2  -5      172.60      133.72     45.20 o
   9   2  -5       26.99        2.50     38.70 o
  10   2  -5       10.47       83.48     52.08 o
  11   2  -5       11.60      -39.21     58.07 o
   1   3  -5     3149.75     3303.05     51.41 o
   2   3  -5     1872.27     1863.93     33.67 o
   3   3  -5    13567.30    13260.65    184.94 o
   4   3  -5     6724.24     6892.71    102.76 o
   5   3  -5     5893.91     5946.28     98.42 o
   6   3  -5      410.00      390.49     27.56 o
   7   3  -5       31.52       34.86     26.55 o
   8   3  -5     1434.99     1570.87     54.27 o
   9   3  -5        6.49        0.26     43.06 o
  10   3  -5       82.20       64.20     89.06 o
  11   3  -5       12.31      151.10     79.88 o
   1   4  -5    17366.69    17285.44    226.09 o
   2   4  -5      101.20      118.05     18.64 o
   3   4  -5     4304.93     4497.26     76.32 o
   4   4  -5      456.33      479.14     24.54 o
   5   4  -5     1325.83     1272.73     34.63 o
   6   4  -5      250.38      249.78     47.13 o
   7   4  -5      630.96      558.07     62.74 o
   8   4  -5      197.77      316.28     68.93 o
   9   4  -5      105.51       97.60     94.20 o
  10   4  -5        1.92      -41.67    111.98 o
   1   5  -5     5746.21     5623.19     80.29 o
   2   5  -5     2775.87     2873.89     50.19 o
   3   5  -5     8838.13     8401.45    122.17 o
   4   5  -5     1329.81     1316.27     43.98 o
   5   5  -5      728.65      793.62     39.04 o
   6   5  -5      628.47      498.25     61.01 o
   7   5  -5      566.83      570.65    106.88 o
   8   5  -5       74.18       35.90     68.34 o
   9   5  -5       67.15       18.46    112.66 o
  10   5  -5       15.73      118.21    122.74 o
   1   6  -5     3002.21     2789.40     60.62 o
   2   6  -5     2595.21     2666.20     53.06 o
   3   6  -5      961.60     1007.06     48.33 o
   4   6  -5      223.53      180.43     42.34 o
   5   6  -5      609.70      677.73     86.21 o
   6   6  -5     1092.05     1154.64     77.86 o
   7   6  -5      417.54      325.96     71.70 o
   8   6  -5       18.36      -32.76     92.45 o
   9   6  -5       86.06       19.73     90.13 o
   1   7  -5       26.21       46.72     30.16 o
   2   7  -5       53.12       46.12     45.50 o
   3   7  -5     2018.46     1992.62     50.71 o
   4   7  -5     1541.39     1561.13     92.87 o
   5   7  -5     1395.07     1436.30     73.10 o
   6   7  -5      385.53      389.71     75.55 o
   7   7  -5       35.46       80.47     83.39 o
   8   7  -5      232.97       87.30     82.19 o
   9   7  -5        6.34      -93.81     93.81 o
   1   8  -5     1605.67     1583.72     59.13 o
   2   8  -5      116.27       55.86     35.98 o
   3   8  -5      738.70      854.47     63.79 o
   4   8  -5       27.94      -29.47     52.29 o
   5   8  -5      342.83      370.03     86.79 o
   6   8  -5      621.31      412.88     84.14 o
   7   8  -5       69.75       98.21     88.54 o
   8   8  -5        1.16      -48.61     90.01 o
   1   9  -5       30.03       35.39     40.52 o
   2   9  -5       79.29      111.48     49.73 o
   3   9  -5      125.49      213.66     70.71 o
   4   9  -5      534.30      559.10    113.90 o
   5   9  -5      408.41      402.06    124.66 o
   6   9  -5      708.76      701.54    143.46 o
   7   9  -5      107.25        0.34    128.85 o
   1  10  -5      727.77      665.27     72.43 o
   2  10  -5       84.89       29.78    101.68 o
   3  10  -5      126.31       65.22    111.53 o
   4  10  -5       19.89      120.13    122.06 o
   5  10  -5      147.04       73.26    132.47 o
   6  10  -5        3.28      -94.77    135.87 o
   1  11  -5       32.67      156.73     73.32 o
   2  11  -5       26.58      129.98    114.13 o
   3  11  -5      145.49      125.91    120.24 o
   4  11  -5       70.07      100.43    131.11 o
   2   0  -4    24553.32    26298.30    426.54 o
   4   0  -4     2588.80     2249.25     49.04 o
   6   0  -4     1170.19     1188.38     46.65 o
   8   0  -4      571.40      689.21     55.58 o
  10   0  -4      137.92       88.94     62.17 o
   0   1  -4      598.40      642.03     22.95 o
   1   1  -4     6018.91     6072.60    146.87 o
   2   1  -4    10557.24    11559.39    149.24 o
   3   1  -4    11198.49    11236.47    159.76 o
   4   1  -4      963.91      882.22     19.86 o
   5   1  -4      936.13      869.48     21.34 o
   6   1  -4     3417.14     3467.40     56.27 o
   7   1  -4      752.27      727.26     31.52 o
   8   1  -4      166.46      165.30     31.25 o
   9   1  -4      284.29      268.61     41.65 o
  10   1  -4      149.72      152.87     53.49 o
  11   1  -4      118.59       65.47     58.40 o
   0   2  -4   107946.90   111067.11   2368.36 o
   1   2  -4     1545.53     1596.73     26.06 o
   2   2  -4    36124.85    38090.59    493.19 o
   3   2  -4     1521.40     1404.71     28.59 o
   4   2  -4     1610.14     1671.47     31.02 o
   5   2  -4     6212.07     6044.17     85.23 o
   6   2  -4     1341.97     1313.01     34.63 o
   7   2  -4      629.56      603.54     28.42 o
   8   2  -4     1701.11     1771.86     59.61 o
   9   2  -4        9.04      -23.75     38.01 o
  10   2  -4      109.53      178.13     51.95 o
  11   2  -4       12.10      -28.92     58.71 o
   0   3  -4     2821.88     2871.36     52.54 o
   1   3  -4     1196.20     1102.80     24.36 o
   2   3  -4    32898.15    33668.50    462.18 o
   3   3  -4     2785.65     2833.11     50.36 o
   4   3  -4      141.89      166.12     19.40 o
   5   3  -4      142.47      149.56     17.11 o
   6   3  -4      591.26      598.94     25.06 o
   7   3  -4      321.37      294.23     27.57 o
   8   3  -4      379.03      394.18     33.51 o
   9   3  -4      214.72      196.56     39.96 o
  10   3  -4      644.37      612.31     67.25 o
  11   3  -4       40.22       75.62     69.67 o
   0   4  -4    34437.44    35026.01    575.84 o
   1   4  -4    11931.62    12348.01    167.07 o
   2   4  -4     5913.33     5861.72     93.38 o
   3   4  -4    18661.09    18224.95    307.79 o
   4   4  -4      669.15      631.71     28.12 o
   5   4  -4      646.61      666.51     34.28 o
   6   4  -4      135.32      110.76     28.38 o
   7   4  -4     1665.81     1595.38     87.68 o
   8   4  -4     1090.60     1023.32     76.13 o
   9   4  -4      289.90      250.91    105.19 o
  10   4  -4       50.99       94.88    115.49 o
   0   5  -4     2326.91     2417.64     57.60 o
   1   5  -4    10936.66    10544.59    158.09 o
   2   5  -4     1554.12     1705.76     35.96 o
   3   5  -4     1718.44     1668.41     40.89 o
   4   5  -4       21.04       50.27     24.96 o
   5   5  -4     1602.29     1558.87     50.22 o
   6   5  -4       33.63       33.21     53.65 o
   7   5  -4      147.61      123.10     61.34 o
   8   5  -4        6.73       15.53     81.80 o
   9   5  -4     1100.22     1127.60    134.74 o
  10   5  -4        1.33     -123.30    123.30 o
   0   6  -4    11288.09    12222.80    368.32 o
   1   6  -4     2777.77     2669.60     57.87 o
   2   6  -4     1874.74     1946.69     45.44 o
   3   6  -4     1765.26     1766.28     44.55 o
   4   6  -4     1602.34     1582.63     69.15 o
   5   6  -4     2025.81     1893.18    119.55 o
   6   6  -4      201.32      122.96     66.15 o
   7   6  -4      181.10      101.38     68.49 o
   8   6  -4      247.05      225.60     77.41 o
   9   6  -4       66.33       10.78    156.31 o
  10   6  -4        6.59     -127.04    127.04 o
   0   7  -4      332.21      231.50     44.35 o
   1   7  -4      836.72      856.28     38.60 o
   2   7  -4     1961.93     2348.22     63.93 o
   3   7  -4      734.73      906.73     35.04 o
   4   7  -4      676.18      627.69     54.86 o
   5   7  -4      698.81      735.75     62.09 o
   6   7  -4       57.51       54.98    128.17 o
   7   7  -4      277.86      254.18     77.43 o
   8   7  -4      112.09       19.39     86.79 o
   9   7  -4       20.99        6.05    112.83 o
   0   8  -4       35.73        0.97     49.29 o
   1   8  -4      895.21      970.30     47.07 o
   2   8  -4      204.82      109.68     35.91 o
   3   8  -4      328.45      479.73     53.55 o
   4   8  -4      345.72      322.05     56.13 o
   5   8  -4      291.23      272.84     70.25 o
   6   8  -4       32.58      -51.18     77.85 o
   7   8  -4        9.50      -75.76     75.76 o
   8   8  -4       84.39     -101.37    120.41 o
   0   9  -4      436.96      313.17     66.86 o
   1   9  -4      113.80      114.11     41.66 o
   2   9  -4      147.19       69.33     40.86 o
   3   9  -4      457.03      473.67     73.06 o
   4   9  -4      279.41      191.69    106.77 o
   5   9  -4      141.03      149.34    119.23 o
   6   9  -4       48.46      -65.78    114.47 o
   7   9  -4       70.09      -26.49    140.51 o
   0  10  -4       17.25      -30.12     86.73 o
   1  10  -4      188.78      192.26     62.00 o
   2  10  -4       46.88       59.90     69.86 o
   3  10  -4       19.64     -108.81    108.81 o
   4  10  -4        0.98       96.81    120.36 o
   5  10  -4      187.79      278.31    119.68 o
   6  10  -4       31.11     -135.30    135.30 o
   0  11  -4       31.79      -99.98     99.98 o
   1  11  -4      180.92      135.57     75.51 o
   2  11  -4       15.17      -49.25    112.09 o
   3  11  -4       76.15      -13.25    121.60 o
   4  11  -4       38.00      114.02    128.96 o
   2   0  -3    13037.84    13453.37    281.56 o
   4   0  -3    88159.13    90454.02   1570.53 o
   6   0  -3      743.52      708.83     34.48 o
   8   0  -3      526.55      511.64     79.09 o
  10   0  -3      263.66      214.13     61.55 o
   1   1  -3     3492.30     3917.74     67.94 o
   2   1  -3    57269.07    59807.92    761.56 o
   3   1  -3     9828.63    10218.79    139.56 o
   4   1  -3      698.01      722.74     17.31 o
   5   1  -3     5634.59     5271.95     71.91 o
   6   1  -3     7757.64     7828.37    112.64 o
   7   1  -3      726.01      757.86     31.73 o
   8   1  -3       40.28       56.83     32.68 o
   9   1  -3      191.51      152.39     38.47 o
  10   1  -3       52.65      -42.82     49.18 o
  11   1  -3      116.88       61.72     59.92 o
   1   2  -3     5729.41     6711.18    100.79 o
   2   2  -3      767.71      754.84     15.43 o
   3   2  -3    20872.31    21893.31    282.63 o
   4   2  -3     4970.38     5094.57     74.92 o
   5   2  -3     3606.49     3543.25     51.57 o
   6   2  -3     1096.77     1132.69     29.02 o
   7   2  -3     2935.74     3023.44     59.30 o
   8   2  -3      626.44      674.52     36.08 o
   9   2  -3       50.80       76.36     39.97 o
  10   2  -3       36.28       38.53     48.63 o
  11   2  -3      151.72      165.19     57.79 o
   1   3  -3    10614.67    11221.25    161.33 o
   2   3  -3      579.34      604.43     27.33 o
   3   3  -3     4207.29     3774.79     67.08 o
   4   3  -3     2602.30     2766.54     47.32 o
   5   3  -3     2211.45     2052.34     38.26 o
   6   3  -3      383.84      403.96     22.72 o
   7   3  -3       86.11       90.23     26.27 o
   8   3  -3      490.80      575.66     38.10 o
   9   3  -3      752.63      711.42     44.92 o
  10   3  -3      420.50      578.26     90.50 o
  11   3  -3       21.65       14.90     68.95 o
   1   4  -3    13301.28    12963.98    174.30 o
   2   4  -3     1630.37     1688.22     34.74 o
   3   4  -3    12138.89    12226.55    209.86 o
   4   4  -3      722.48      721.86     26.93 o
   5   4  -3     1902.03     1873.38     54.94 o
   6   4  -3      644.82      686.40     44.43 o
   7   4  -3      288.23      167.20     58.77 o
   8   4  -3       58.54       55.41     82.54 o
   9   4  -3      216.00      108.13    102.36 o
  10   4  -3       10.80      -99.07    112.32 o
   1   5  -3     3948.61     3808.77     91.48 o
   2   5  -3      661.68      636.03     22.33 o
   3   5  -3     6467.91     6219.75     98.49 o
   4   5  -3      574.61      524.78     30.29 o
   5   5  -3      508.40      511.14     47.45 o
   6   5  -3      318.84      298.32     85.82 o
   7   5  -3      414.50      319.31     63.87 o
   8   5  -3       61.89       36.62     66.84 o
   9   5  -3        6.50     -101.11    109.94 o
  10   5  -3       18.65       32.27    123.30 o
   1   6  -3     2468.49     2503.46     53.26 o
   2   6  -3      145.52      147.08     22.06 o
   3   6  -3      230.53      229.92     23.01 o
   4   6  -3     2491.91     2358.16     81.26 o
   5   6  -3     1170.83     1115.35     61.08 o
   6   6  -3      245.26      232.85     61.15 o
   7   6  -3      858.46      859.17     78.65 o
   8   6  -3      530.28      423.73     85.15 o
   9   6  -3        9.30      -34.05    127.94 o
  10   6  -3        7.14     -128.51    128.51 o
   1   7  -3      695.46      652.88     36.63 o
   2   7  -3       48.79       34.60     29.19 o
   3   7  -3      809.84      878.27     39.65 o
   4   7  -3     2700.29     2618.13     88.51 o
   5   7  -3     1028.19     1047.37     62.87 o
   6   7  -3      679.50      602.39     74.47 o
   7   7  -3       30.86      -72.65     72.65 o
   8   7  -3      109.80       12.83     86.29 o
   9   7  -3       58.90       -5.94     94.12 o
   1   8  -3      725.77      783.57     47.49 o
   2   8  -3      348.80      369.05     37.13 o
   3   8  -3     1959.88     2002.69     83.25 o
   4   8  -3     1587.73     1768.45     80.65 o
   5   8  -3      346.68      212.50    138.19 o
   6   8  -3      215.36      116.21     76.52 o
   7   8  -3      430.41      464.89     92.72 o
   8   8  -3        2.74      -60.15     92.99 o
   1   9  -3       12.78       35.05     40.51 o
   2   9  -3      830.89     1081.38     53.98 o
   3   9  -3      639.85      556.15    113.45 o
   4   9  -3      172.89      163.72    106.43 o
   5   9  -3      249.92      315.67    109.94 o
   6   9  -3       32.45       32.95    129.19 o
   7   9  -3      120.17      -36.57    136.78 o
   1  10  -3      186.20      235.13     90.35 o
   2  10  -3       27.78       51.29     97.94 o
   3  10  -3        1.41      136.10    109.49 o
   4  10  -3      324.36      335.37    121.15 o
   5  10  -3       63.03      -38.16    127.38 o
   6  10  -3       41.55       24.80    140.29 o
   1  11  -3      182.75       44.21     74.86 o
   2  11  -3      240.41      364.24    118.32 o
   3  11  -3       96.73      -93.75    120.47 o
   4  11  -3       26.69       32.95    132.70 o
   2   0  -2    57334.86    58296.05   1221.28 o
   4   0  -2     1730.93     1732.36     47.49 o
   6   0  -2      686.18      685.25     36.83 o
   8   0  -2     2690.96     2902.17    102.08 o
  10   0  -2     1238.95     1225.97     76.74 o
   0   1  -2     1064.38      855.19     47.44 o
   1   1  -2     4873.93     5054.49     84.34 o
   2   1  -2    48939.21    51795.78    662.26 o
   3   1  -2      460.17      418.65     12.93 o
   4   1  -2     2561.40     2560.13     41.19 o
   5   1  -2     1976.48     1991.31     37.05 o
   6   1  -2      267.84      264.52     20.56 o
   7   1  -2     2750.68     2672.02     58.81 o
   8   1  -2      159.44      117.88     44.93 o
   9   1  -2       51.87       74.66     37.61 o
  10   1  -2      572.45      559.84     55.26 o
  11   1  -2       11.64      -29.08     58.39 o
   0   2  -2    66404.04    68779.95   1287.84 o
   1   2  -2    63620.29    65080.47    879.92 o
   2   2  -2    13947.21    14735.68    208.82 o
   3   2  -2    11546.98    11512.23    145.73 o
   4   2  -2      218.64      224.61     12.06 o
   5   2  -2     2433.77     2182.55     37.20 o
   6   2  -2      399.21      454.20     20.26 o
   7   2  -2      899.50      941.71     39.16 o
   8   2  -2     2080.12     2195.79     57.21 o
   9   2  -2      835.91      873.69     46.35 o
  10   2  -2       85.63      145.34     50.86 o
  11   2  -2       13.28       -9.91     56.25 o
   0   3  -2    30453.34    29948.35    566.77 o
   1   3  -2    42206.43    42735.35    592.15 o
   2   3  -2     5860.06     5830.14    100.24 o
   3   3  -2      608.64      661.59     21.39 o
   4   3  -2      291.00      396.18     23.19 o
   5   3  -2      173.41      157.81     16.87 o
   6   3  -2     3178.60     3175.28     61.09 o
   7   3  -2      260.78      303.94     36.28 o
   8   3  -2      151.15      120.07     33.53 o
   9   3  -2      102.83      115.95     38.57 o
  10   3  -2      237.60      296.38     92.45 o
  11   3  -2        5.19      -51.94    193.27 o
   0   4  -2    22763.70    23688.04    386.69 o
   1   4  -2    11204.69    11418.74    153.17 o
   2   4  -2     7754.35     8009.83    125.41 o
   3   4  -2     8791.56     8734.93    164.19 o
   4   4  -2     1308.97     1334.73     37.38 o
   5   4  -2     2342.58     2307.60     61.52 o
   6   4  -2        5.77       19.17     27.47 o
   7   4  -2     1969.07     1897.58     96.55 o
   8   4  -2      141.11       50.79     70.82 o
   9   4  -2      481.23      456.07    108.70 o
  10   4  -2       24.98     -109.71    111.53 o
   0   5  -2      677.54      619.08     25.99 o
   1   5  -2    10426.15    10142.08    145.68 o
   2   5  -2      416.98      435.76     19.76 o
   3   5  -2     4375.58     4487.01     77.58 o
   4   5  -2      274.47      264.00     26.44 o
   5   5  -2     1813.30     1799.33     60.05 o
   6   5  -2      132.04      114.55     58.54 o
   7   5  -2      214.14      101.45     61.30 o
   8   5  -2       27.30       16.65     70.50 o
   9   5  -2      147.25      307.86    115.26 o
  10   5  -2       13.02     -106.43    106.43 o
   0   6  -2      138.17      198.98     37.60 o
   1   6  -2      559.17      525.65     32.59 o
   2   6  -2    14695.21    15108.35    250.89 o
   3   6  -2     3804.26     3819.97     73.01 o
   4   6  -2      123.44      118.75     41.25 o
   5   6  -2      896.14      969.47     54.46 o
   6   6  -2       58.64       91.31     56.70 o
   7   6  -2       85.89       25.70     66.81 o
   8   6  -2       93.08       -6.57     96.64 o
   9   6  -2       11.00      -79.61     79.61 o
  10   6  -2       39.97     -128.96    128.96 o
   0   7  -2      636.54      632.27     51.97 o
   1   7  -2     1982.52     1886.31     57.24 o
   2   7  -2       83.88       63.23     28.74 o
   3   7  -2      586.99      676.97     34.73 o
   4   7  -2      119.24       76.17     47.09 o
   5   7  -2      136.67       98.34     49.28 o
   6   7  -2      353.06      324.63     70.95 o
   7   7  -2       98.01      -29.88     78.16 o
   8   7  -2        8.58      -74.42     74.42 o
   9   7  -2      120.52       19.87     88.76 o
   0   8  -2      369.49      526.69     58.40 o
   1   8  -2      867.85      924.32     44.51 o
   2   8  -2      130.99       82.50     34.41 o
   3   8  -2     1422.56     1513.31     71.53 o
   4   8  -2      229.78      202.30     52.18 o
   5   8  -2      373.89      359.63     71.67 o
   6   8  -2        6.05       -8.55     78.92 o
   7   8  -2       12.31       44.93     85.62 o
   8   8  -2       23.55       -7.07    108.36 o
   0   9  -2     1019.23     1026.48     75.22 o
   1   9  -2      175.73      219.19     41.16 o
   2   9  -2      161.88      286.15     43.20 o
   3   9  -2      118.34       44.72     96.58 o
   4   9  -2      329.97      361.98    108.70 o
   5   9  -2       39.83      203.69    105.64 o
   6   9  -2       40.78       72.12    126.81 o
   7   9  -2       42.87     -120.02    135.30 o
   0  10  -2        8.50      -57.86     86.84 o
   1  10  -2        8.75       21.92     54.48 o
   2  10  -2      208.85      123.64    101.00 o
   3  10  -2      138.67      100.09    108.24 o
   4  10  -2       12.83       60.12    104.39 o
   5  10  -2      130.43       38.38    126.25 o
   6  10  -2       17.73      -69.97    135.42 o
   0  11  -2      100.15      159.53    106.43 o
   1  11  -2       51.36       10.52     72.34 o
   2  11  -2      105.22      -82.31    111.30 o
   3  11  -2        9.73      -73.37    120.92 o
   4  11  -2        0.29       -3.17    126.59 o
   2   0  -1     4644.01     5141.60    139.99 o
   4   0  -1     2396.96     2380.08     61.14 o
   6   0  -1     2600.79     2647.42     86.84 o
   8   0  -1      487.96      574.91     53.16 o
  10   0  -1      236.32      300.36     63.69 o
   2   1  -1      509.58      557.25     23.05 o
   3   1  -1    12846.42    12912.42    243.78 o
   4   1  -1     2949.39     2948.68     55.43 o
   5   1  -1     2701.92     2721.88     52.36 o
   6   1  -1     1409.22     1296.48     42.53 o
   7   1  -1      115.11       89.09     25.34 o
   8   1  -1     1026.96     1052.06     43.27 o
   9   1  -1       78.81       35.59     50.19 o
  10   1  -1      412.76      485.10     55.99 o
  11   1  -1        4.25      -62.22     62.22 o
   1   2  -1    85533.84    84949.98   1173.76 o
   2   2  -1    41500.05    43683.31    613.35 o
   3   2  -1     7489.88     7648.70    132.59 o
   4   2  -1    25449.75    26110.35    434.44 o
   5   2  -1     8162.60     8395.05    130.75 o
   6   2  -1     1952.59     1903.03     37.89 o
   7   2  -1      516.60      447.34     26.84 o
   8   2  -1      313.78      309.33     31.81 o
   9   2  -1      127.26      152.58     41.13 o
  10   2  -1       84.84       62.81     49.15 o
  11   2  -1       19.42      -37.74     65.00 o
   1   3  -1     8260.42     8406.82    117.72 o
   2   3  -1    21536.02    22486.78    349.92 o
   3   3  -1     1991.89     1718.61     35.04 o
   4   3  -1     8102.40     8224.61    143.10 o
   5   3  -1     1976.52     1821.72     40.23 o
   6   3  -1     7756.03     7767.23    131.32 o
   7   3  -1       41.07       24.33     25.64 o
   8   3  -1      175.78      283.79     33.58 o
   9   3  -1       39.27       33.61     36.78 o
  10   3  -1        4.93      -52.10     52.10 o
  11   3  -1       24.49       53.47     69.10 o
   1   4  -1    10916.88    10893.06    152.10 o
   2   4  -1      673.72      646.51     23.39 o
   3   4  -1    15361.96    15453.67    264.59 o
   4   4  -1     6486.69     6469.94    106.11 o
   5   4  -1     2984.94     2888.57     73.24 o
   6   4  -1      270.35      323.86     29.73 o
   7   4  -1     2573.97     2723.88     76.67 o
   8   4  -1      286.46      268.29     64.25 o
   9   4  -1      180.97      224.25     51.37 o
  10   4  -1        4.68     -107.45    107.45 o
   1   5  -1      559.84      501.22     20.24 o
   2   5  -1      440.59      514.58     20.31 o
   3   5  -1     6185.01     5968.98    104.41 o
   4   5  -1       66.20       67.40     23.53 o
   5   5  -1     7072.92     6962.58    146.89 o
   6   5  -1        5.20       82.96     56.91 o
   7   5  -1      345.39      339.95     84.69 o
   8   5  -1       74.66       37.91     69.83 o
   9   5  -1       67.48       87.52     98.28 o
  10   5  -1        5.74     -118.77    118.77 o
   1   6  -1     2370.64     2364.46     51.28 o
   2   6  -1     3307.13     3346.74     80.71 o
   3   6  -1      900.57      961.34     62.37 o
   4   6  -1      106.28      147.43     41.24 o
   5   6  -1      805.20      633.77     64.33 o
   6   6  -1     1102.20     1217.57     80.12 o
   7   6  -1      268.39      261.67     77.28 o
   8   6  -1      146.05      242.51     72.05 o
   9   6  -1      129.52      154.40     83.89 o
  10   6  -1       33.24      -50.72    130.77 o
   1   7  -1      885.37     1026.88     41.71 o
   2   7  -1      348.08      511.38     34.66 o
   3   7  -1     2510.56     2324.05     63.96 o
   4   7  -1      901.18      707.76     53.08 o
   5   7  -1      675.77      757.38     98.28 o
   6   7  -1      816.18      969.31     80.73 o
   7   7  -1        2.83      -53.04     76.43 o
   8   7  -1       75.87      -86.77    121.66 o
   9   7  -1       51.82      -87.61     87.61 o
   1   8  -1     1420.48     1430.67     55.65 o
   2   8  -1       11.39      -34.04     34.04 o
   3   8  -1      117.88      134.67     47.57 o
   4   8  -1      159.68      119.36     65.09 o
   5   8  -1      160.92       97.55     68.51 o
   6   8  -1      394.59      270.85    169.21 o
   7   8  -1      129.87      145.11     78.09 o
   8   8  -1       62.79      -92.71     92.71 o
   1   9  -1       14.38        2.07     38.86 o
   2   9  -1        9.96       37.92     41.78 o
   3   9  -1       49.96       82.88     95.45 o
   4   9  -1       80.86       39.06    103.26 o
   5   9  -1       36.79       63.86    114.13 o
   6   9  -1        3.31      -66.80    111.53 o
   7   9  -1       28.96       -5.77    136.55 o
   1  10  -1       13.49      -32.07     50.03 o
   2  10  -1       14.64      -85.54     85.54 o
   3  10  -1      136.46      222.94    108.36 o
   4  10  -1       55.13       -6.11    113.45 o
   5  10  -1       82.38       98.39    125.00 o
   6  10  -1       62.95      -76.77    139.72 o
   1  11  -1      137.09      202.12     87.64 o
   2  11  -1        6.82      -81.07    110.62 o
   3  11  -1       73.99       29.66    119.90 o
   4  11  -1        6.97      107.68    131.11 o
   4   0   0    18592.48    19909.37    501.26 o
   6   0   0      141.83      146.26     41.21 o
   8   0   0     3956.93     3768.56    120.28 o
  10   0   0      304.97      383.00     67.67 o
   0   1   0        1.16       -0.29      4.33 o
   1   1   0      888.92     1038.26     19.16 o
   2   1   0     7738.52     7530.16    132.22 o
   3   1   0     8174.94     8515.14    191.62 o
   4   1   0       17.95       32.28     10.50 o
   5   1   0     8780.23     9372.89    157.66 o
   6   1   0     7110.25     7074.44    135.25 o
   7   1   0        0.35       -8.35     31.56 o
   8   1   0      612.86      659.56     38.43 o
   9   1   0      789.29      867.69     45.86 o
  10   1   0      105.03      126.39     50.38 o
  11   1   0        8.12      -26.31     56.75 o
   0   2   0     1422.77     1423.33     28.64 o
   1   2   0    61732.47    63851.95    905.78 o
   2   2   0     3187.90     3275.26     63.50 o
   3   2   0     6286.21     5711.20     92.61 o
   4   2   0       70.32       46.68     15.27 o
   5   2   0     1308.99     1376.83     31.95 o
   6   2   0      450.79      476.86     19.09 o
   7   2   0     1458.24     1379.45     44.00 o
   8   2   0      641.76      705.99     35.08 o
   9   2   0       56.99       88.33     43.00 o
  10   2   0       17.11       17.29     47.96 o
  11   2   0     1027.65      968.31     66.78 o
   0   3   0      238.97      234.02     13.24 o
   1   3   0     1316.97     1002.69     19.83 o
   2   3   0     2227.46     2530.70     55.69 o
   3   3   0     1283.71     1291.84     34.17 o
   4   3   0      708.63      728.02     29.56 o
   5   3   0       90.31       71.78     16.12 o
   6   3   0     1167.28     1168.95     37.37 o
   7   3   0      131.07      120.18     25.13 o
   8   3   0       44.01       62.16     31.87 o
   9   3   0      555.12      565.52     42.43 o
  10   3   0        6.00        7.71     52.46 o
  11   3   0        2.83      -82.77     82.77 o
   0   4   0     1852.04     1745.38     41.86 o
   1   4   0     3314.27     3528.37     55.96 o
   2   4   0      164.42      153.22     13.97 o
   3   4   0     3417.40     2962.18     95.79 o
   4   4   0     6070.61     6262.95    114.18 o
   5   4   0     3835.76     3831.39     86.52 o
   6   4   0       66.13       42.39     40.36 o
   7   4   0     1075.52     1017.31     49.07 o
   8   4   0      117.09      152.49     83.96 o
   9   4   0       81.49      135.20     49.26 o
  10   4   0        0.67      -41.92     99.69 o
  11   4   0        0.17      209.24    136.10 o
   0   5   0      267.40      212.58     26.28 o
   1   5   0     1655.90     1681.53     34.83 o
   2   5   0    10399.36    10201.60    139.18 o
   3   5   0      439.99      474.52     49.99 o
   4   5   0       22.21       25.66     24.20 o
   5   5   0     2935.01     2688.99     95.81 o
   6   5   0        2.65      -53.85     56.56 o
   7   5   0      399.17      291.97     70.03 o
   8   5   0       42.59      -11.65     69.63 o
   9   5   0        1.05      -92.96     92.96 o
  10   5   0       14.86      -37.93    107.45 o
   0   6   0    12398.02    11770.97    312.11 o
   1   6   0        4.06       32.85     20.88 o
   2   6   0      150.57       72.14     22.52 o
   3   6   0      132.72      152.79     22.64 o
   4   6   0     2125.87     2149.40     78.27 o
   5   6   0      144.18      146.03     53.91 o
   6   6   0      155.04      313.12    157.38 o
   7   6   0      247.14      223.70     71.71 o
   8   6   0      318.91      192.63     91.15 o
   9   6   0       45.10      -79.86     79.86 o
  10   6   0       12.57     -126.81    126.81 o
   0   7   0       58.34      -13.48     37.35 o
   1   7   0     2056.11     2189.63     60.50 o
   2   7   0       20.88       16.05     27.49 o
   3   7   0       21.44       42.32     26.65 o
   4   7   0       10.82      -21.42     35.98 o
   5   7   0        8.22       87.77     76.65 o
   6   7   0     1008.65     1261.94     85.26 o
   7   7   0        7.52       50.53    147.42 o
   8   7   0        3.77      -11.29     83.94 o
   9   7   0       93.30      -22.31     93.35 o
   0   8   0     2017.71     2591.95    171.71 o
   1   8   0     1566.63     1536.19     57.59 o
   2   8   0       38.53        7.36     34.06 o
   3   8   0      511.75      513.02     40.46 o
   4   8   0        0.65       80.17     66.45 o
   5   8   0       69.01      -65.34     65.34 o
   6   8   0       75.29        2.74     72.83 o
   7   8   0      149.46       74.77     87.96 o
   8   8   0        3.46      -57.57    119.17 o
   0   9   0       27.21      -53.28     53.28 o
   1   9   0       91.53      191.86     41.18 o
   2   9   0     1080.11     1244.56     56.23 o
   3   9   0        4.54      -89.11     89.11 o
   4   9   0        0.21      -55.59    103.26 o
   5   9   0        1.63      -82.20    113.56 o
   6   9   0        5.72       70.09    127.83 o
   7   9   0       43.20     -133.04    133.04 o
   0  10   0     2193.51     2759.80    124.19 o
   1  10   0       20.00      -41.03     86.67 o
   2  10   0      100.17       29.52     64.87 o
   3  10   0      254.78      178.22    106.09 o
   4  10   0       20.38      -88.77    113.90 o
   5  10   0       23.41      -38.95    127.26 o
   6  10   0        2.05     -105.30    135.87 o
   0  11   0      195.19       48.01    104.28 o
   1  11   0       15.90       23.70     81.86 o
   2  11   0       39.36      181.50    123.08 o
   3  11   0      250.09      305.48    133.49 o
   4  11   0        0.21     -129.64    129.64 o
   2   0   1     4595.66     4963.77    214.11 o
   4   0   1     2596.91     2650.36    101.90 o
   6   0   1     2700.24     2739.08     86.25 o
   8   0   1      469.53      465.47     74.50 o
  10   0   1      233.19      207.67     65.49 o
   1   1   1     3545.45     3231.03     58.33 o
   2   1   1      314.83      369.87     13.82 o
   3   1   1    12613.45    12740.10    247.44 o
   4   1   1     2968.21     3057.07     56.91 o
   5   1   1     2533.97     2536.74     67.69 o
   6   1   1     1312.85     1289.84     43.42 o
   7   1   1      183.56      159.38     36.55 o
   8   1   1     1068.48     1042.05     59.79 o
   9   1   1       95.43       86.75     39.29 o
  10   1   1      367.35      410.22     54.23 o
  11   1   1        2.41      -55.83     55.83 o
   1   2   1    85998.55    84766.88   1060.76 o
   2   2   1    41629.13    44309.74    642.49 o
   3   2   1     7728.67     7942.83    139.51 o
   4   2   1    25551.49    26254.91    510.58 o
   5   2   1     7916.43     8144.92    143.77 o
   6   2   1     1930.47     1935.49     47.65 o
   7   2   1      437.31      338.95     30.68 o
   8   2   1      320.46      301.78     31.25 o
   9   2   1      141.26       78.24     42.11 o
  10   2   1       85.02       90.79     48.18 o
  11   2   1       17.82       32.02     54.58 o
   1   3   1     7800.59     8000.69    107.27 o
   2   3   1    22086.95    23101.85    360.57 o
   3   3   1     1743.66     1482.20     42.53 o
   4   3   1     7978.56     8239.62    145.65 o
   5   3   1     2024.24     1961.93     43.67 o
   6   3   1     7802.71     7917.94    171.32 o
   7   3   1       37.34       44.58     29.49 o
   8   3   1      151.46      219.05     33.06 o
   9   3   1       40.92       13.20     37.61 o
  10   3   1        7.59      -47.10     47.10 o
  11   3   1       22.67        3.10     64.76 o
   1   4   1    10299.62    10335.89    136.88 o
   2   4   1      663.27      633.15     19.50 o
   3   4   1    15230.24    15416.31    274.12 o
   4   4   1     6162.65     6081.64    130.11 o
   5   4   1     3085.28     3027.97     94.10 o
   6   4   1      236.25      248.02     97.20 o
   7   4   1     2503.44     2642.94     76.45 o
   8   4   1      283.93      305.64     38.67 o
   9   4   1      187.39      234.90     85.99 o
  10   4   1        6.30       92.11     56.24 o
  11   4   1       27.49      140.74     77.67 o
   1   5   1      738.17      717.66     22.01 o
   2   5   1      433.31      501.44     20.18 o
   3   5   1     7059.00     6872.92    119.28 o
   4   5   1       77.11       19.49     26.04 o
   5   5   1     6979.31     7009.15    243.52 o
   6   5   1        3.18       19.00     83.67 o
   7   5   1      304.57      297.22     62.80 o
   8   5   1       75.27      -18.23     69.86 o
   9   5   1       67.58        8.72    109.15 o
  10   5   1        6.56     -117.30    117.30 o
   1   6   1     2300.98     2274.69     51.70 o
   2   6   1     3219.32     3302.41     67.00 o
   3   6   1     1054.24     1098.49     49.75 o
   4   6   1       75.08      123.11     46.02 o
   5   6   1      898.61      737.06     93.18 o
   6   6   1     1174.40     1138.11    126.02 o
   7   6   1      269.88      397.64     70.43 o
   8   6   1      148.01       89.68    120.02 o
   9   6   1      140.24       80.47     87.53 o
  10   6   1       39.45     -114.47    114.47 o
   1   7   1      863.15      949.79     40.06 o
   2   7   1      366.40      542.22     34.95 o
   3   7   1     2451.82     2151.78     65.93 o
   4   7   1      916.04      854.41     47.09 o
   5   7   1      654.60      569.55     70.42 o
   6   7   1      827.95      944.54    123.41 o
   7   7   1        1.24      -72.52     72.52 o
   8   7   1       94.25       25.32     75.41 o
   9   7   1       47.35       66.25     89.86 o
   1   8   1     1484.49     1502.61     55.86 o
   2   8   1       12.81      -17.71     34.04 o
   3   8   1      124.61      129.90     46.07 o
   4   8   1      135.65      120.52     67.93 o
   5   8   1      143.21      240.03     90.41 o
   6   8   1      428.10      336.51    113.56 o
   7   8   1      117.99       39.30     79.96 o
   8   8   1       58.92      -44.39    135.13 o
   1   9   1       11.71       10.38     39.08 o
   2   9   1        8.21       52.26     59.23 o
   3   9   1       54.01       92.39     96.69 o
   4   9   1       44.06      -20.61    104.39 o
   5   9   1       44.78      169.84    117.87 o
   6   9   1        5.11      116.17    128.51 o
   7   9   1       28.58      207.65    141.64 o
   1  10   1       20.30      -38.43     64.04 o
   2  10   1        9.78      -57.48     65.37 o
   3  10   1      129.79      -51.18    103.26 o
   4  10   1       55.95        3.62    117.64 o
   5  10   1       88.36      -27.85    126.92 o
   6  10   1       63.43     -137.12    137.12 o
   1  11   1      122.13       91.21     72.92 o
   2  11   1        6.96      -46.31    119.90 o
   3  11   1       77.10      -22.42    127.60 o
   4  11   1       10.40      -71.44    129.98 o
   2   0   2    57488.62    58229.25   1716.98 o
   4   0   2     1807.48     1878.49     91.37 o
   6   0   2      618.89      557.63     57.18 o
   8   0   2     2718.13     2671.08    145.15 o
  10   0   2     1208.01     1114.68    138.47 o
   0   1   2     1124.61     1065.53     36.48 o
   1   1   2     5678.55     5840.82    105.82 o
   2   1   2    48995.28    51754.15    890.17 o
   3   1   2      443.00      398.92     15.84 o
   4   1   2     2536.23     2590.86     55.92 o
   5   1   2     2179.50     2156.53     42.88 o
   6   1   2      245.84      171.59     38.50 o
   7   1   2     2613.83     2496.11     89.11 o
   8   1   2      153.72       68.51     43.68 o
   9   1   2       56.11        6.80     36.49 o
  10   1   2      575.61      526.01     54.03 o
  11   1   2       13.19      -17.17     55.35 o
   0   2   2    67208.23    70008.35   1265.59 o
   1   2   2    61440.20    62355.16    781.64 o
   2   2   2    13968.12    14790.84    257.50 o
   3   2   2    10551.92    10470.57    195.85 o
   4   2   2      235.20      231.72     16.76 o
   5   2   2     2597.22     2365.40     50.13 o
   6   2   2      403.84      438.85     29.93 o
   7   2   2      838.12      848.99     45.47 o
   8   2   2     2125.84     2018.32     89.51 o
   9   2   2      805.07      918.03    125.99 o
  10   2   2       78.41       38.35     49.19 o
  11   2   2        9.43      -47.57     53.88 o
   0   3   2    30920.90    30814.89    653.15 o
   1   3   2    42395.33    42606.97    507.31 o
   2   3   2     5470.78     5445.58     85.95 o
   3   3   2      516.56      573.13     25.55 o
   4   3   2      239.82      348.50     28.68 o
   5   3   2      157.52      140.38     18.50 o
   6   3   2     3038.56     3007.39     72.33 o
   7   3   2      239.17      263.73     34.98 o
   8   3   2      163.06       68.89     42.68 o
   9   3   2      111.15      150.70     44.52 o
  10   3   2      239.99      249.20     50.81 o
  11   3   2        4.06      -21.49     66.54 o
   0   4   2    22530.99    23110.53    449.08 o
   1   4   2    11298.77    11510.23    159.02 o
   2   4   2     7683.78     7917.87    121.08 o
   3   4   2     9810.98     9944.63    170.94 o
   4   4   2     1382.57     1458.99     39.77 o
   5   4   2     2332.74     2379.43     85.96 o
   6   4   2        4.48      -25.02     69.52 o
   7   4   2     2005.73     1990.81     65.37 o
   8   4   2      153.50      160.92     50.79 o
   9   4   2      519.90      493.73     53.50 o
  10   4   2       17.93      -47.33     78.63 o
   0   5   2      637.85      622.20     24.94 o
   1   5   2    10041.57     9854.38    131.24 o
   2   5   2      520.15      611.57     29.43 o
   3   5   2     4339.44     4445.55     82.11 o
   4   5   2      299.62      355.96     35.49 o
   5   5   2     1820.99     1947.27     59.25 o
   6   5   2      146.31      148.55    141.70 o
   7   5   2      150.50      -12.13     62.64 o
   8   5   2       37.89       50.40     65.99 o
   9   5   2      145.96       56.95    110.96 o
  10   5   2       15.46      -35.89    117.75 o
   0   6   2      103.63       97.25     32.72 o
   1   6   2      555.47      509.35     25.67 o
   2   6   2    15017.92    15386.89    250.54 o
   3   6   2     3659.79     3451.89     84.05 o
   4   6   2      105.04       50.62     49.85 o
   5   6   2      760.90      789.56     88.37 o
   6   6   2       65.34      -16.65     82.65 o
   7   6   2      103.49       61.01     65.36 o
   8   6   2      102.99       14.97     78.67 o
   9   6   2        6.20      -79.09     79.09 o
  10   6   2       36.25     -129.42    129.42 o
   0   7   2      574.41      528.74     49.59 o
   1   7   2     2034.44     1974.18     57.34 o
   2   7   2       63.17       63.21     29.14 o
   3   7   2      596.54      658.85     40.83 o
   4   7   2      121.72       73.41     34.71 o
   5   7   2       93.96       21.66     62.91 o
   6   7   2      364.66      426.37     68.48 o
   7   7   2      129.84       77.41     73.97 o
   8   7   2        3.92      -64.23     84.44 o
   9   7   2      121.54       13.36     95.19 o
   0   8   2      417.28      610.09     56.22 o
   1   8   2      845.29      893.29     45.62 o
   2   8   2      186.15      121.80     35.26 o
   3   8   2     1388.67     1516.07     93.81 o
   4   8   2      215.97      154.41     62.19 o
   5   8   2      414.76      247.71     72.72 o
   6   8   2        7.05      -75.96     75.96 o
   7   8   2       10.09       43.42     81.67 o
   8   8   2       19.07     -107.45    107.45 o
   0   9   2     1074.85     1049.59     73.04 o
   1   9   2      165.64      160.67     40.83 o
   2   9   2      154.01      314.16     52.64 o
   3   9   2      103.65      127.49     95.56 o
   4   9   2      305.27      202.22    108.92 o
   5   9   2       34.38       32.84    117.07 o
   6   9   2       40.80      314.65    119.79 o
   7   9   2       40.20       76.99    140.17 o
   0  10   2        5.64       60.65     64.17 o
   1  10   2        7.96       53.88     64.77 o
   2  10   2      225.51      249.48     69.02 o
   3  10   2      133.12       95.00    109.49 o
   4  10   2       13.39     -117.30    117.30 o
   5  10   2      139.08      -32.61    115.60 o
   6  10   2       18.69       12.57    140.74 o
   0  11   2      106.57       64.88    106.66 o
   1  11   2       63.81      166.12     77.19 o
   2  11   2      110.65      166.44    123.30 o
   3  11   2        9.27      109.60    122.06 o
   4  11   2        0.11      -91.83    126.59 o
   2   0   3    12694.38    13189.24    307.15 o
   4   0   3    88090.66    89854.71   2357.54 o
   6   0   3      599.77      466.60     53.56 o
   8   0   3      447.74      430.93     69.07 o
  10   0   3      283.39      220.29     60.30 o
   1   1   3     3543.52     3939.24     93.31 o
   2   1   3    56817.99    59420.63   1129.94 o
   3   1   3     9495.52     9814.38    176.14 o
   4   1   3      757.01      792.25     23.45 o
   5   1   3     5709.32     5282.85     96.57 o
   6   1   3     7946.60     7864.79    212.25 o
   8   1   3       34.83       73.94     43.19 o
   9   1   3      178.59      164.38     53.62 o
  10   1   3       57.58      -12.98     48.35 o
  11   1   3      117.84       89.24     57.45 o
   1   2   3     6363.38     7366.20     95.40 o
   2   2   3      660.50      606.64     20.29 o
   3   2   3    21122.55    21910.50    380.23 o
   4   2   3     5005.91     5134.29    121.11 o
   5   2   3     3453.99     3283.34     67.43 o
   6   2   3     1076.32     1025.86     36.34 o
   7   2   3     3041.68     3074.24     84.45 o
   8   2   3      639.25      688.28     72.69 o
   9   2   3       58.17       71.37    117.36 o
  10   2   3       30.60      -43.52     47.50 o
  11   2   3      150.44       69.50     56.41 o
   1   3   3    10961.28    11461.12    136.20 o
   2   3   3      594.47      601.07     25.16 o
   3   3   3     4478.49     4056.06     77.28 o
   4   3   3     2740.88     2904.70     66.25 o
   5   3   3     2250.82     2119.68     54.64 o
   6   3   3      441.83      380.08     34.98 o
   7   3   3       95.50       72.63     32.80 o
   8   3   3      446.06      434.96     50.46 o
   9   3   3      739.19      734.29     44.70 o
  10   3   3      430.77      515.80     78.29 o
  11   3   3       22.51      -49.54     93.41 o
   1   4   3    13836.21    13244.94    168.57 o
   2   4   3     1666.10     1619.36     30.86 o
   3   4   3    11744.57    11931.41    219.91 o
   4   4   3      729.66      691.50     32.09 o
   5   4   3     1986.23     2001.76     56.74 o
   6   4   3      602.41      543.11     38.70 o
   7   4   3      323.96      293.25     52.14 o
   8   4   3       39.33       -1.93     51.85 o
   9   4   3      193.11      252.44     51.57 o
  10   4   3       13.35      -37.66     54.58 o
   1   5   3     4098.06     4019.25     79.71 o
   2   5   3      640.64      632.15     21.43 o
   3   5   3     5750.76     5490.82    114.92 o
   4   5   3      647.13      520.23     45.13 o
   5   5   3      533.85      562.46     42.40 o
   6   5   3      297.68      208.20     55.40 o
   7   5   3      457.02      422.62     96.92 o
   8   5   3       60.23      -27.83     65.66 o
   9   5   3        4.56      -40.87     96.01 o
  10   5   3       17.16      -36.12    119.34 o
   1   6   3     2323.72     2329.25     46.62 o
   2   6   3      131.65      162.26     22.13 o
   3   6   3      211.23      178.56     27.06 o
   4   6   3     2519.06     2335.67    163.50 o
   5   6   3     1306.86     1033.47     91.32 o
   6   6   3      289.96      275.58     64.98 o
   7   6   3      855.69      765.68     85.77 o
   8   6   3      500.67      497.84    131.62 o
   9   6   3        4.89      -23.64     86.09 o
  10   6   3        6.99      -57.18    112.32 o
   1   7   3      677.39      712.15     37.19 o
   2   7   3       60.20       38.02     29.18 o
   3   7   3      790.17      775.66     59.54 o
   4   7   3     2698.85     2470.24    105.42 o
   5   7   3     1228.02     1272.19     77.58 o
   6   7   3      632.43      485.37    122.17 o
   7   7   3       34.87      -20.92     72.97 o
   8   7   3      106.43      125.32     81.60 o
   9   7   3       57.90       30.45     87.75 o
   1   8   3      797.87      808.18     42.64 o
   2   8   3      368.92      372.37     42.59 o
   3   8   3     1864.19     2087.68    103.03 o
   4   8   3     1591.67     1720.11    132.70 o
   5   8   3      286.22      192.15     91.94 o
   6   8   3      226.34      180.79     79.32 o
   7   8   3      431.92      473.26     91.67 o
   8   8   3        4.43      -46.38     94.49 o
   1   9   3       15.84       28.64     39.22 o
   2   9   3      819.83     1042.28     60.60 o
   3   9   3      680.59      811.28    137.34 o
   4   9   3      179.28     -101.11    101.11 o
   5   9   3      267.32      230.98    121.04 o
   6   9   3       23.68      -28.53    126.47 o
   7   9   3      121.98      102.69    128.51 o
   1  10   3      164.71      140.40     56.86 o
   2  10   3       25.04      -27.68     66.16 o
   3  10   3        2.23       93.86    112.77 o
   4  10   3      334.22      621.15    131.45 o
   5  10   3       55.90      -87.41    126.81 o
   6  10   3       40.48      -91.49    138.13 o
   1  11   3      184.04      239.77    171.25 o
   2  11   3      232.73      263.59    119.34 o
   3  11   3      100.45       32.72    122.40 o
   4  11   3       23.91      -20.04    133.15 o
   0   0   4      159.20      115.15     16.87 o
   2   0   4    24983.52    25582.52    638.86 o
   4   0   4     2764.80     2455.52     72.39 o
   6   0   4     1270.65     1211.62     81.86 o
   8   0   4      508.28      492.75     75.97 o
  10   0   4      136.62      103.35     92.56 o
   0   1   4      603.86      652.66     24.00 o
   1   1   4     5723.04     5811.99    116.32 o
   2   1   4    10461.79    11407.92    221.59 o
   3   1   4    11936.24    11963.20    202.30 o
   4   1   4      974.30      897.54     22.65 o
   5   1   4      904.31      818.42     34.87 o
   6   1   4     3371.77     3364.59     84.91 o
   8   1   4      164.20      165.15     82.20 o
   9   1   4      306.62      216.74     52.53 o
  10   1   4      166.82       89.70     56.70 o
  11   1   4      117.29       71.85     58.67 o
   0   2   4   108950.63   110036.50   2018.27 o
   1   2   4     1520.28     1480.75     25.78 o
   2   2   4    36184.20    38253.00    725.57 o
   3   2   4     1588.21     1454.88     46.70 o
   4   2   4     1703.19     1785.18     43.28 o
   5   2   4     6682.72     6494.50    126.39 o
   6   2   4     1292.35     1296.78     36.36 o
   7   2   4      687.28      635.20     55.59 o
   8   2   4     1623.33     1469.01     78.11 o
   9   2   4        9.85       28.42     64.65 o
  10   2   4      122.56      113.57     49.76 o
  11   2   4        8.75      -53.65     69.02 o
   0   3   4     2679.91     2772.01     58.29 o
   1   3   4     1468.92     1382.43     21.96 o
   2   3   4    32460.98    32285.71    563.66 o
   3   3   4     2537.85     2559.99     62.43 o
   4   3   4       72.03       88.62     25.12 o
   5   3   4      109.11      123.11     21.35 o
   6   3   4      568.47      558.08     38.26 o
   7   3   4      377.62      292.27     35.78 o
   8   3   4      456.76      503.73     49.93 o
   9   3   4      183.99      162.25     46.87 o
  10   3   4      622.57      667.39    112.44 o
  11   3   4       38.95      -45.92     64.30 o
   0   4   4    34069.04    34978.43    587.48 o
   1   4   4    12166.88    12708.87    161.78 o
   2   4   4     6010.43     5671.26     83.94 o
   3   4   4    18213.23    17840.99    288.23 o
   4   4   4      696.46      630.78     23.94 o
   5   4   4      645.61      656.21     32.86 o
   6   4   4      159.94      169.80     28.41 o
   7   4   4     1613.52     1598.93     66.28 o
   8   4   4     1168.06     1040.31     61.44 o
   9   4   4      271.01      273.63     49.17 o
  10   4   4       44.10      -66.01     66.01 o
   0   5   4     2301.30     2424.16     51.99 o
   1   5   4    11585.23    11144.28    153.37 o
   2   5   4     1567.27     1685.52     38.43 o
   3   5   4     2015.10     2034.84     66.51 o
   4   5   4       25.24       55.05     25.44 o
   5   5   4     1533.60     1512.39     55.43 o
   6   5   4       31.92       56.05     71.33 o
   7   5   4      123.84       48.06     60.29 o
   8   5   4        6.68      -33.19     62.15 o
   9   5   4     1092.08     1024.80    128.17 o
  10   5   4        1.38     -116.51    116.51 o
   0   6   4    11270.89    12344.38    278.10 o
   1   6   4     2827.38     2726.30     54.41 o
   2   6   4     1820.58     1855.32     41.55 o
   3   6   4     1503.74     1506.57     48.50 o
   4   6   4     1548.27     1534.97     66.01 o
   5   6   4     2154.31     2032.18     92.33 o
   6   6   4      209.37      297.82    130.77 o
   7   6   4      152.46      211.69     65.38 o
   8   6   4      245.77      249.52     88.60 o
   9   6   4       86.64      -84.93     84.93 o
  10   6   4       10.53     -125.11    125.11 o
   0   7   4      354.53      265.67     52.14 o
   1   7   4      814.21      850.63     38.94 o
   2   7   4     1879.52     2131.34     61.79 o
   3   7   4      740.50      875.21     43.91 o
   4   7   4      659.30      560.16     61.05 o
   5   7   4      640.88      694.48     69.63 o
   6   7   4       59.85       80.93     71.22 o
   7   7   4      268.88      299.98     72.97 o
   8   7   4      115.20      -54.43     81.46 o
   9   7   4       19.19      -37.84    164.91 o
   0   8   4       42.43       69.95     47.99 o
   1   8   4      874.62      905.55     45.31 o
   2   8   4      178.15       79.10     36.70 o
   3   8   4      286.92      480.46     84.86 o
   4   8   4      352.54      299.82     89.90 o
   5   8   4      291.04      346.58    111.98 o
   6   8   4       30.13      -53.16     68.21 o
   7   8   4       13.33      -21.07     85.62 o
   8   8   4       82.40       77.17    107.22 o
   0   9   4      367.33      344.56     63.27 o
   1   9   4      102.08      108.09     40.36 o
   2   9   4      150.32       49.08     48.29 o
   3   9   4      469.72      451.64     74.54 o
   4   9   4      292.78      150.48     97.49 o
   5   9   4      130.56      -18.34    117.19 o
   6   9   4       35.78      -43.93    129.30 o
   7   9   4       76.51      -12.45    142.32 o
   0  10   4       16.19       17.89     94.09 o
   1  10   4      200.36      183.29     58.52 o
   2  10   4       48.34      124.43    108.92 o
   3  10   4       20.57      -16.76    112.09 o
   4  10   4        2.39      281.14    124.66 o
   5  10   4      192.41      123.75    133.61 o
   6  10   4       34.45       20.38    143.34 o
   0  11   4       32.60       57.18    109.83 o
   1  11   4      164.15      204.33     81.15 o
   2  11   4       11.75       39.52    117.07 o
   3  11   4       75.13        9.96    124.09 o
   4  11   4       37.55      -90.81    133.83 o
   2   0   5    50150.56    48957.54   1807.69 o
   4   0   5     9609.68     9403.53    183.81 o
   6   0   5    15315.92    15244.22    403.71 o
  10   0   5      237.90      267.66     91.49 o
   1   1   5    10126.99     9981.77    178.70 o
   2   1   5    15572.81    15923.41    308.33 o
   3   1   5     9424.30     9703.47    169.59 o
   4   1   5     7429.22     7261.72    147.11 o
   5   1   5     4211.94     4157.90     83.43 o
   6   1   5     7227.46     7561.42    174.39 o
   9   1   5      123.39      122.37     51.24 o
  10   1   5      441.00      399.34     86.28 o
  11   1   5       11.62      -55.17     55.17 o
   1   2   5    20655.52    21225.40    328.34 o
   2   2   5      452.39      379.91     25.94 o
   3   2   5     4712.05     4697.44     94.40 o
   4   2   5     8305.92     8552.86    171.93 o
   5   2   5     8865.64     8758.26    159.48 o
   6   2   5        2.78       33.73     18.56 o
   7   2   5      525.25      469.47     53.96 o
   8   2   5      187.11      131.57     55.59 o
   9   2   5       28.44       -0.23     62.50 o
  10   2   5        9.72        4.50     58.11 o
  11   2   5       13.83      -49.97     54.15 o
   1   3   5     3247.84     3305.62     48.61 o
   2   3   5     1970.28     1891.71     39.98 o
   3   3   5    13088.54    12697.02    260.07 o
   4   3   5     6913.35     6997.07    150.74 o
   5   3   5     6064.92     6178.85    128.48 o
   6   3   5      390.55      393.17     63.40 o
   7   3   5       17.92       58.08     75.29 o
   8   3   5     1406.35     1481.17     74.48 o
   9   3   5        6.55        7.13     51.69 o
  10   3   5      112.34       81.05     47.70 o
  11   3   5       12.80      -65.92     65.92 o
   1   4   5    17363.01    16930.16    215.06 o
   2   4   5       96.46       99.82     13.40 o
   3   4   5     4364.04     4521.67     79.42 o
   4   4   5      450.06      499.16     21.29 o
   5   4   5     1371.60     1242.41     45.62 o
   6   4   5      242.93      294.26     46.79 o
   7   4   5      677.62      647.66     44.42 o
   8   4   5      191.98      170.35     42.76 o
   9   4   5      103.69       92.80     49.17 o
  10   4   5        2.18      -46.01     54.99 o
   1   5   5     5560.29     5491.46     77.40 o
   2   5   5     2821.52     2787.39     48.39 o
   3   5   5     8392.40     7960.79    126.82 o
   4   5   5     1283.51     1246.10     48.58 o
   5   5   5      856.24      957.64     43.83 o
   6   5   5      584.17      504.08     91.49 o
   7   5   5      543.99      548.01    103.83 o
   8   5   5       67.74       19.03     67.66 o
   9   5   5       60.57        9.74    107.79 o
  10   5   5       14.07     -117.64    117.64 o
   1   6   5     3037.92     2944.69     52.96 o
   2   6   5     2523.62     2521.84     62.67 o
   3   6   5     1057.45     1046.72     42.76 o
   4   6   5      156.52      199.84     36.44 o
   5   6   5      510.83      519.15     63.99 o
   6   6   5     1051.35     1089.41     79.95 o
   7   6   5      410.40      341.56     73.85 o
   8   6   5       17.88      -75.07     77.44 o
   9   6   5       91.70       44.66     87.05 o
   1   7   5       30.43       57.93     29.63 o
   2   7   5       65.47       20.28     35.55 o
   3   7   5     2110.49     2080.78     63.00 o
   4   7   5     1635.10     1557.48     81.35 o
   5   7   5     1530.28     1561.40     81.45 o
   6   7   5      383.62      365.38    107.17 o
   7   7   5       56.40       63.73     74.21 o
   8   7   5      227.40       -9.06     75.11 o
   9   7   5        4.78      -93.71     93.71 o
   1   8   5     1606.86     1646.79     59.65 o
   2   8   5      136.65      113.13     41.27 o
   3   8   5      694.18      826.77     74.31 o
   4   8   5       29.58       89.90     97.03 o
   5   8   5      402.90      352.24    110.85 o
   6   8   5      602.05      439.72     79.78 o
   7   8   5       76.92      194.84     87.46 o
   8   8   5        1.33      -97.11    177.20 o
   1   9   5       37.57       61.31     50.65 o
   2   9   5       62.82      159.64     66.21 o
   3   9   5      104.15       60.72    134.11 o
   4   9   5      524.51      725.77    118.89 o
   5   9   5      412.82      368.32    124.55 o
   6   9   5      721.64      635.42    140.96 o
   7   9   5      103.53      223.17    131.34 o
   1  10   5      756.28      716.94     63.40 o
   2  10   5       83.88      191.80    106.09 o
   3  10   5      108.34      172.10    113.68 o
   4  10   5       21.98       50.84    121.04 o
   5  10   5      143.54      157.27    131.57 o
   6  10   5        8.01      -58.65    127.72 o
   1  11   5       41.92      151.33     81.77 o
   2  11   5       18.54     -113.68    113.68 o
   3  11   5      154.07       -6.45    125.00 o
   4  11   5       61.53       74.50    134.62 o
   0   0   6    45154.44    42290.89   1778.19 o
   2   0   6    35662.14    34810.30   1486.28 o
   4   0   6     3750.67     3671.46     75.77 o
   6   0   6     2097.96     2129.42    101.00 o
  10   0   6       53.80      -30.91     78.58 o
   0   1   6     6010.60     6606.21    280.91 o
   1   1   6     3197.31     3055.16    115.17 o
   2   1   6    83323.34    87357.55   1359.29 o
   3   1   6      673.06      730.07     22.92 o
   4   1   6      355.55      340.58     16.72 o
   5   1   6     2264.65     2077.63     38.95 o
   6   1   6     5575.27     5669.28    137.67 o
   9   1   6      951.20      786.13     71.50 o
  10   1   6      410.82      429.12     87.98 o
  11   1   6       19.68      -54.33     54.33 o
   0   2   6    34551.43    34573.24    929.33 o
   1   2   6    18751.58    19097.46    296.82 o
   2   2   6     5542.34     5550.08    114.47 o
   3   2   6     6784.39     5970.20    142.51 o
   4   2   6     3256.28     3451.63     87.08 o
   5   2   6     1630.26     1620.77     35.80 o
   6   2   6        8.11       -6.24     23.73 o
   7   2   6      672.03      596.43     88.82 o
   9   2   6      407.13      479.62     73.37 o
  10   2   6       86.35      -34.19     76.88 o
  11   2   6       78.13       57.28     55.54 o
   0   3   6    32157.57    33497.29    610.24 o
   1   3   6     1292.88     1140.52     24.85 o
   2   3   6      724.71      715.77     22.17 o
   3   3   6     3589.72     3458.71     86.94 o
   4   3   6     5909.47     5908.67    123.57 o
   5   3   6      238.88      272.96     29.44 o
   6   3   6     1283.92     1360.93     65.79 o
   7   3   6      582.57      609.94     86.16 o
   8   3   6      832.86      756.45     68.16 o
   9   3   6      500.17      406.25     69.97 o
  10   3   6       12.47      -28.86     59.39 o
  11   3   6        5.02      -32.77     65.79 o
   0   4   6      218.67      230.96     21.34 o
   1   4   6     2169.89     2102.29     45.19 o
   2   4   6     7030.23     6903.17    103.77 o
   3   4   6     4538.40     4395.00    105.80 o
   4   4   6      102.74      106.70     24.27 o
   5   4   6     1001.09      979.42     40.54 o
   6   4   6       57.48       27.74     41.83 o
   7   4   6      236.07      137.68     87.30 o
   8   4   6      450.76      468.59     62.10 o
   9   4   6      411.05      379.08     62.16 o
  10   4   6      155.83       84.17     54.71 o
   0   5   6     1510.53     1552.04     40.88 o
   1   5   6     6102.41     5872.83     83.33 o
   2   5   6      658.14      604.29     21.20 o
   3   5   6     3430.73     3437.99     60.12 o
   4   5   6       59.75       54.02     17.91 o
   5   5   6     1089.71     1077.30     48.23 o
   6   5   6       39.81       43.36     50.98 o
   7   5   6     1866.75     1719.54    134.74 o
   8   5   6        2.48      -91.94    101.00 o
   9   5   6       60.18       74.73     96.92 o
  10   5   6       60.96       31.82    107.34 o
   0   6   6     4065.75     3674.07     96.38 o
   1   6   6     1199.64     1263.99     38.18 o
   2   6   6     2925.66     2793.44     65.78 o
   3   6   6     1417.72     1482.52     52.83 o
   4   6   6      570.90      518.56     55.76 o
   5   6   6       74.01       34.64     55.29 o
   6   6   6       21.59        3.40     83.67 o
   7   6   6      605.82      513.90     78.08 o
   8   6   6       45.88      -75.92     75.92 o
   9   6   6      144.19      -12.44     77.35 o
   0   7   6     2302.18     2437.36     91.99 o
   1   7   6     1086.10     1129.88     45.02 o
   2   7   6      547.42      465.15     40.72 o
   3   7   6     1225.27     1193.41     66.61 o
   4   7   6     1888.67     1868.68     92.47 o
   5   7   6      413.40      445.40     65.59 o
   6   7   6       54.85      -44.89     69.62 o
   7   7   6      535.03      484.99    150.93 o
   8   7   6       64.20       33.66     86.25 o
   9   7   6       73.66       88.19     85.61 o
   0   8   6     2670.75     2873.96    107.84 o
   1   8   6      824.61      875.81     46.13 o
   2   8   6      991.80      849.88     70.26 o
   3   8   6      188.80      314.09     81.30 o
   4   8   6       67.30      -12.34     84.81 o
   5   8   6      228.88      112.77     96.58 o
   6   8   6      152.73      137.71     75.82 o
   7   8   6       18.58      -10.74     88.88 o
   8   8   6       77.50       93.50     95.54 o
   0   9   6      380.71      262.07     62.06 o
   1   9   6      533.21      569.95     55.84 o
   2   9   6      715.44      926.93     88.26 o
   3   9   6       63.17      -54.80     97.94 o
   4   9   6       40.76      -26.49    106.43 o
   5   9   6       65.77       53.89    118.21 o
   6   9   6      255.32      218.64    120.58 o
   7   9   6        5.23      -82.20    142.21 o
   0  10   6      968.02     1206.30    123.19 o
   1  10   6      373.89      364.52     71.75 o
   2  10   6      113.07      241.17    106.43 o
   3  10   6      242.25      160.78    113.11 o
   4  10   6        3.38      -26.15    122.06 o
   5  10   6      199.63      191.58    121.94 o
   6  10   6        7.75       -3.96    146.63 o
   0  11   6       27.27      -46.20    111.87 o
   1  11   6       70.92       69.86    112.66 o
   2  11   6       46.34      167.12    119.79 o
   3  11   6       99.61       85.82    127.83 o
   4  11   6       14.15      149.00    131.79 o
   2   0   7    29453.39    27933.66   1239.47 o
   4   0   7     1215.99     1210.43     42.49 o
   6   0   7      836.79      753.74     55.59 o
  10   0   7      174.77      160.67     88.32 o
   1   1   7     9712.41     9963.87    308.64 o
   2   1   7    11200.22    11523.86    182.44 o
   3   1   7     2952.74     3067.91     55.16 o
   4   1   7    15419.70    15331.35    246.34 o
   5   1   7     2933.71     2852.01     68.68 o
   6   1   7       93.80      109.34     25.07 o
  10   1   7      321.98      444.75     85.82 o
  11   1   7       87.30       12.32     68.12 o
   1   2   7    10437.16     9661.69    163.39 o
   2   2   7     2434.44     2422.81     55.37 o
   3   2   7     6332.91     6093.22    151.16 o
   4   2   7    15259.36    14934.03    343.66 o
   5   2   7      264.80      250.55     16.99 o
   6   2   7      365.19      344.21     29.24 o
   7   2   7      491.56      647.03     58.39 o
   9   2   7      223.04      258.49     68.39 o
  10   2   7       29.83       27.17     73.82 o
  11   2   7        0.66       -6.44     56.05 o
   1   3   7     2833.80     2511.70     46.85 o
   2   3   7    20042.47    20365.11    349.93 o
   3   3   7     3980.84     3705.69    102.10 o
   4   3   7     1132.97     1184.63     39.46 o
   5   3   7     2154.54     2108.30     55.85 o
   6   3   7    10369.96    10405.52    341.53 o
   7   3   7      636.67      575.63     87.41 o
   9   3   7        6.67       -1.13     62.84 o
  10   3   7       17.15       10.30     73.26 o
  11   3   7        5.00      -43.80    121.26 o
   1   4   7     2033.46     1871.81     36.79 o
   2   4   7     3961.54     4184.58     72.01 o
   3   4   7    11546.70    11511.05    206.54 o
   4   4   7    10141.66    10137.06    205.36 o
   5   4   7      802.44      799.75     31.80 o
   6   4   7      129.38      137.92     45.02 o
   7   4   7     1755.16     1976.00    140.29 o
   8   4   7      133.45       46.47     44.13 o
   9   4   7        4.78      -27.40     56.05 o
  10   4   7       59.79      -55.22    110.96 o
   1   5   7     7426.82     7692.08    106.94 o
   2   5   7      919.90      916.66     29.38 o
   3   5   7     1841.25     1723.02     38.41 o
   4   5   7      382.43      372.35     22.95 o
   5   5   7     7189.83     7413.50    138.70 o
   6   5   7      170.93       58.80     50.33 o
   7   5   7      790.33      649.34    107.56 o
   8   5   7       11.22       85.48    105.41 o
   9   5   7       22.99       72.80    110.96 o
  10   5   7       17.37       76.99    120.13 o
   1   6   7     2471.29     2378.68     47.74 o
   2   6   7      581.20      532.25     25.63 o
   3   6   7     1307.14     1360.83     41.02 o
   4   6   7     5120.02     5672.09    119.88 o
   5   6   7      556.41      551.96     82.03 o
   6   6   7      606.62      663.61    106.77 o
   7   6   7      812.46      956.52    122.40 o
   8   6   7      268.61      251.15     82.53 o
   9   6   7       13.97      -79.50     79.50 o
   1   7   7     1668.95     1756.72     95.69 o
   2   7   7      446.67      542.55     42.49 o
   3   7   7      630.46      524.23     78.69 o
   4   7   7      483.02      430.59     92.73 o
   5   7   7       20.94        2.21     81.92 o
   6   7   7      437.57      438.10     72.84 o
   7   7   7       78.60      149.22     74.05 o
   8   7   7        2.84       38.40     85.91 o
   9   7   7        7.18       38.48     89.58 o
   1   8   7     2033.84     2063.84     64.75 o
   2   8   7      397.00      399.00     60.14 o
   3   8   7      436.04      539.97     97.49 o
   4   8   7       80.72      365.60    101.45 o
   5   8   7       81.88      -39.97    104.17 o
   6   8   7      202.44       63.75     70.89 o
   7   8   7        4.71      -73.99    158.91 o
   8   8   7        2.70       -6.54     90.35 o
   1   9   7      294.64      287.99     51.25 o
   2   9   7      117.32       98.14     85.88 o
   3   9   7      123.56      169.16     90.69 o
   4   9   7      212.81      223.96    112.77 o
   5   9   7        1.26      -24.34    116.62 o
   6   9   7      514.69      252.72    122.06 o
   7   9   7        3.00      -40.99    144.81 o
   1  10   7      239.65      323.37    111.19 o
   2  10   7       15.30      206.75    113.68 o
   3  10   7      151.41      467.39    116.06 o
   4  10   7       63.54      123.30    124.66 o
   5  10   7       78.61       36.01    130.43 o
   6  10   7       39.18     -139.72    139.72 o
   1  11   7       27.48      -45.63    119.68 o
   2  11   7      182.26      309.44    122.51 o
   3  11   7        8.43     -125.23    125.23 o
   0   0   8    35367.43    33366.06   1410.10 o
   2   0   8    29375.90    27862.56   1169.44 o
   4   0   8     4949.24     5414.75    133.86 o
   6   0   8      556.11      541.89     48.01 o
  10   0   8      695.06      499.09     91.83 o
   0   1   8     4890.10     4925.16    217.28 o
   1   1   8    22423.43    22244.44    535.40 o
   2   1   8    49692.52    51427.00    906.69 o
   3   1   8     3770.32     3815.47     63.12 o
   4   1   8      770.35      776.49     22.57 o
   5   1   8     2351.63     2406.17     48.70 o
   6   1   8     1728.39     1643.45     56.65 o
  10   1   8      691.74      659.65     92.50 o
  11   1   8       60.86       81.52     91.49 o
   0   2   8      209.93      258.35     22.88 o
   1   2   8    15325.93    15162.53    349.77 o
   2   2   8      493.03      494.12     21.52 o
   3   2   8    10790.48    10582.74    232.57 o
   4   2   8      108.33      131.34     19.32 o
   5   2   8      181.48      208.73     20.69 o
   6   2   8       18.39       28.46     26.44 o
   7   2   8     2596.20     2552.88    140.17 o
  10   2   8       19.21      100.88     78.13 o
  11   2   8       56.94      -22.19     88.54 o
   0   3   8     1178.14     1174.75     51.51 o
   1   3   8     6306.88     5850.86     97.75 o
   2   3   8      103.68      109.47     13.11 o
   3   3   8     4904.02     4895.32    121.63 o
   4   3   8      800.83      792.08     44.90 o
   5   3   8      605.12      615.55     36.90 o
   6   3   8      450.48      487.26     37.88 o
   7   3   8      426.31      366.62     85.14 o
   9   3   8      432.96      332.65     70.09 o
  10   3   8       82.42      162.14     75.86 o
  11   3   8        2.27     -100.37    114.98 o
   0   4   8      425.47      426.18     22.28 o
   1   4   8      525.26      550.89     19.95 o
   2   4   8     2198.77     2082.88     41.84 o
   3   4   8     5151.88     4876.57     82.35 o
   4   4   8     1180.49     1228.05     44.10 o
   5   4   8     3158.24     2940.16     76.88 o
   6   4   8      537.32      560.41     76.31 o
   7   4   8      432.48      478.26     85.03 o
   8   4   8       59.92       74.73     97.37 o
   9   4   8       51.48       45.40     58.99 o
  10   4   8       57.28       77.56     70.88 o
   0   5   8     2827.64     2623.15     63.61 o
   1   5   8     3589.15     3457.66     59.56 o
   2   5   8     1022.80      939.99     27.42 o
   3   5   8     2393.02     2386.76     51.07 o
   4   5   8      337.00      319.93     23.58 o
   5   5   8     1052.62     1095.84     36.66 o
   6   5   8      659.44      667.52     63.34 o
   7   5   8     1181.92     1127.04    118.09 o
   8   5   8       64.62      122.40    108.02 o
  10   5   8      103.02      -69.75    117.75 o
   0   6   8     3564.76     3472.34     79.89 o
   1   6   8     1412.86     1420.03     39.35 o
   2   6   8     2263.51     2138.56     52.77 o
   3   6   8     1672.90     1699.92     45.79 o
   4   6   8     2320.54     2161.15     60.63 o
   5   6   8     1644.97     1659.53     88.59 o
   6   6   8       77.32      132.13     86.05 o
   7   6   8      208.84      159.31     94.09 o
   8   6   8       24.02       91.71    119.79 o
   9   6   8       23.88       30.31     86.41 o
   0   7   8     4663.47     4600.94    141.05 o
   1   7   8     3119.92     3041.39     89.81 o
   2   7   8      479.65      451.11     40.15 o
   3   7   8      417.78      355.64     75.75 o
   4   7   8      557.78      511.55     95.56 o
   5   7   8      183.60      178.22     96.92 o
   6   7   8      138.62       61.59     94.43 o
   7   7   8      349.95      341.20     77.40 o
   8   7   8       49.20       -4.79    101.51 o
   9   7   8      317.09      175.20    121.72 o
   0   8   8      237.91      373.31     61.54 o
   1   8   8     1295.21     1472.33     65.09 o
   2   8   8      759.06      960.32     72.01 o
   3   8   8     1173.71     1111.53    113.56 o
   4   8   8       18.17        1.36     96.24 o
   5   8   8       42.40       37.14    107.56 o
   6   8   8        8.84       69.76    112.43 o
   7   8   8      171.47       -5.82     87.70 o
   8   8   8       65.84      147.96     95.86 o
   0   9   8      158.72      165.08     92.84 o
   1   9   8      378.09      378.58     76.09 o
   2   9   8      658.90      841.37     76.49 o
   3   9   8       89.04       72.58    103.26 o
   4   9   8       19.38      156.02    110.96 o
   5   9   8       43.38      -14.27    119.90 o
   6   9   8       26.87      122.85    134.17 o
   7   9   8       42.01       98.05    131.79 o
   0  10   8      195.69      371.49    107.90 o
   1  10   8      109.24      107.68    104.96 o
   2  10   8      430.23      440.67    114.36 o
   3  10   8        9.85       31.25    113.11 o
   4  10   8      405.75      421.42    129.87 o
   5  10   8       71.30      139.83    134.06 o
   0  11   8       44.91      147.98    118.77 o
   1  11   8        9.31      -82.20    121.49 o
   2  11   8       30.78     -118.77    126.70 o
   3  11   8       78.89       23.21    131.57 o
   2   0   9     5247.12     5889.47    206.51 o
   4   0   9    18210.82    19129.18    446.68 o
   6   0   9     1410.00     1392.66     84.92 o
  10   0   9       37.12       26.49     86.62 o
   1   1   9     6711.25     6706.78    141.55 o
   2   1   9    33020.26    34572.69    560.27 o
   3   1   9     4735.73     4639.83     72.76 o
   4   1   9     2573.97     2672.15     79.16 o
   5   1   9     1633.64     1597.09     49.40 o
   6   1   9     2455.53     2602.58     76.11 o
  10   1   9      127.36      -43.70     81.41 o
  11   1   9       14.52      103.83     92.73 o
   1   2   9    17074.09    16439.33    370.26 o
   2   2   9    12758.22    13125.49    256.18 o
   3   2   9     1369.85     1383.15     46.57 o
   4   2   9     6285.37     6468.84    135.75 o
   5   2   9     3595.29     3828.70     76.52 o
   6   2   9     2249.47     2231.71     63.00 o
   7   2   9      932.13      916.67     86.28 o
  10   2   9       10.95      -21.06     78.13 o
  11   2   9       68.57       65.10     90.24 o
   1   3   9     1234.97     1088.42     26.52 o
   2   3   9     8474.11     8648.16    152.47 o
   3   3   9     3427.52     3220.02     87.62 o
   4   3   9    23361.91    22864.25    518.26 o
   5   3   9     2362.88     2300.77     59.02 o
   6   3   9      700.94      718.96     46.03 o
   7   3   9       56.01      -76.77     76.77 o
  10   3   9      172.43       36.91     75.75 o
  11   3   9        5.08      -83.33     83.33 o
   1   4   9     6684.41     6663.64    108.01 o
   2   4   9     1312.63     1329.81     33.21 o
   3   4   9     1296.96     1272.40     32.56 o
   4   4   9      944.76      914.60     38.65 o
   5   4   9     7612.75     7647.36    162.94 o
   6   4   9     5256.62     5225.31    167.13 o
   7   4   9      417.75      479.39     96.35 o
   8   4   9        9.07      -71.56     94.32 o
   9   4   9       57.30       74.39     60.69 o
  10   4   9       22.90       56.05     69.41 o
   1   5   9      374.41      370.45     22.87 o
   2   5   9       59.69       34.81     17.54 o
   3   5   9     7755.32     7281.81    122.32 o
   4   5   9      641.80      592.14     25.28 o
   5   5   9      801.32      876.00     33.72 o
   6   5   9      380.21      375.39     59.53 o
   7   5   9      636.71      950.75    112.77 o
   8   5   9        6.03       30.26     64.93 o
   9   5   9       84.50       42.46     49.93 o
  10   5   9        7.33     -104.05    104.05 o
   1   6   9      743.11      706.96     26.54 o
   2   6   9      240.05      256.54     28.04 o
   3   6   9      675.64      768.37     32.52 o
   4   6   9      148.63      110.72     29.17 o
   5   6   9     2410.72     2509.87     88.61 o
   6   6   9     1619.03     1771.29    134.51 o
   7   6   9      161.64      224.30     99.98 o
   8   6   9      110.94       31.93    118.89 o
   9   6   9        5.56      -83.15     96.86 o
   1   7   9     1553.77     1732.68     65.78 o
   2   7   9      161.42      188.29     43.52 o
   3   7   9     1114.96     1122.62     95.56 o
   4   7   9      238.96      237.55     81.97 o
   5   7   9      757.31      748.08    111.75 o
   6   7   9       29.52      329.14    111.75 o
   7   7   9       14.85      143.80    118.32 o
   8   7   9      191.03      305.82     86.12 o
   9   7   9       83.67      -37.02     89.97 o
   1   8   9     1658.77     1753.40    110.45 o
   2   8   9      451.41      403.99     91.37 o
   3   8   9      771.73      748.87     95.45 o
   4   8   9       87.07       78.58     98.05 o
   5   8   9      983.85     1056.05    129.76 o
   6   8   9      189.43      206.58     73.33 o
   7   8   9      127.39      176.16     89.10 o
   8   8   9       11.11       69.96     89.91 o
   1   9   9      218.90      437.51    110.34 o
   2   9   9      589.29      695.88    107.11 o
   3   9   9      125.98       23.32    101.34 o
   4   9   9      702.73      395.15    105.41 o
   5   9   9       13.54     -115.49    115.49 o
   6   9   9       55.85      213.43    137.12 o
   7   9   9       10.29      109.38    148.78 o
   1  10   9      212.40      123.08    113.56 o
   2  10   9       37.25       37.93    107.90 o
   3  10   9       33.93      156.70    117.19 o
   4  10   9       85.34      149.34    125.79 o
   5  10   9        8.55       23.10    134.85 o
   1  11   9       17.94      185.80    125.68 o
   2  11   9       20.08      119.79    130.32 o
   3  11   9      105.16      162.59    133.83 o
   0   0  10      714.32      703.92     58.76 o
   2   0  10    39359.73    37388.66   1260.94 o
   4   0  10     2278.29     2424.30     66.51 o
   6   0  10     1274.95     1270.15     85.82 o
   0   1  10    33494.52    31418.85    950.09 o
   1   1  10     5800.70     5972.49    128.01 o
   2   1  10      747.32      718.83     23.67 o
   3   1  10     5168.73     5149.82     84.61 o
   4   1  10      322.74      321.10     26.95 o
   5   1  10     2835.39     2649.23     52.34 o
   6   1  10     2142.01     2136.60     71.30 o
  11   1  10       78.02      104.28     92.39 o
   0   2  10    45464.26    47921.92   1305.70 o
   1   2  10     3388.21     3203.31     86.83 o
   2   2  10      214.88      223.80     32.31 o
   3   2  10     4276.99     4269.97     89.36 o
   4   2  10     2294.13     2322.31     50.48 o
   5   2  10     2796.45     2680.86     48.78 o
   6   2  10      195.83      228.69     35.05 o
   7   2  10      436.45      452.22     80.96 o
  10   2  10       15.22      -45.74     79.48 o
  11   2  10       43.57        9.51     85.94 o
   0   3  10      533.89      608.79     35.36 o
   1   3  10     2907.45     2698.13     64.84 o
   2   3  10    34240.95    34238.94    645.91 o
   3   3  10     5498.94     5499.69    111.36 o
   4   3  10      677.04      692.32     37.26 o
   5   3  10     1095.22     1015.78     46.78 o
   6   3  10     1651.02     1710.87     63.74 o
   7   3  10      396.33      411.12     86.62 o
  10   3  10      234.35      145.83     78.46 o
  11   3  10       79.12      104.39     86.96 o
   0   4  10    11721.41    11518.96    321.68 o
   1   4  10     6928.76     6720.21    107.15 o
   2   4  10      389.79      411.78     19.58 o
   3   4  10     2805.56     2713.93     64.41 o
   4   4  10     2781.52     2761.86     80.46 o
   5   4  10      392.07      432.84     32.58 o
   6   4  10      442.00      576.09     57.46 o
   7   4  10     1209.21     1223.28    115.72 o
   8   4  10      330.74      139.38    102.58 o
   9   4  10       64.24       43.37     61.71 o
  10   4  10        9.35      -26.95     70.54 o
   0   5  10     6224.47     6215.01    147.81 o
   1   5  10     5856.18     5621.95     95.16 o
   2   5  10      400.73      437.05     22.04 o
   3   5  10     2471.43     2520.27     76.45 o
   4   5  10      155.53      122.06     25.14 o
   5   5  10      563.24      616.79     33.50 o
   6   5  10       33.84       59.97     51.89 o
   7   5  10     1318.36     1297.55    124.89 o
   8   5  10      188.25      131.34     98.17 o
   9   5  10     1031.81     1039.63     81.18 o
  10   5  10       12.68       16.08     57.40 o
   0   6  10     5570.86     5710.62    121.80 o
   1   6  10     1717.59     1643.86     43.01 o
   2   6  10      482.55      439.43     28.58 o
   3   6  10     2313.90     2396.88     67.66 o
   4   6  10     2794.69     2637.33     79.62 o
   5   6  10      229.61      242.01     55.33 o
   6   6  10       80.44      127.55     33.28 o
   7   6  10      447.89      438.86    114.02 o
   8   6  10        3.97      -58.88    120.36 o
   0   7  10      147.62       91.78     34.96 o
   1   7  10     1433.88     1473.86     56.56 o
   2   7  10      228.08      183.81     58.25 o
   3   7  10      753.63      798.19     58.31 o
   4   7  10     1145.21     1088.90     62.89 o
   5   7  10      872.97      858.47    105.53 o
   6   7  10      224.86      175.27    111.53 o
   7   7  10      409.84      481.54    126.70 o
   8   7  10      148.73       19.85    126.98 o
   9   7  10       31.73      -81.10     96.00 o
   0   8  10       49.35       56.74     49.29 o
   1   8  10      504.46      683.97     90.41 o
   2   8  10      381.22      477.92     93.64 o
   3   8  10       43.15       44.84     92.05 o
   4   8  10       67.93      171.08    102.36 o
   5   8  10      502.93      426.40    116.85 o
   6   8  10       49.80      -55.42     75.59 o
   7   8  10      139.08      115.32     83.12 o
   8   8  10        9.90     -123.75    123.75 o
   0   9  10      305.46      339.79    101.79 o
   1   9  10      179.53      217.73     96.58 o
   2   9  10      165.11       -2.38     97.49 o
   3   9  10      237.79      278.53    107.68 o
   4   9  10      230.17      195.09    102.47 o
   5   9  10       15.54      208.11    125.00 o
   6   9  10      139.18      110.39    136.44 o
   7   9  10       28.93      -47.89    142.55 o
   1  10  10       61.79       -0.11    106.20 o
   2  10  10       71.98       33.63    109.94 o
   3  10  10       13.09       11.78    119.45 o
   4  10  10      279.99      395.95    131.11 o
   5  10  10        7.17       37.25    134.17 o
   1  11  10       21.93       81.52    118.89 o
   2  11  10      345.59      538.95    137.23 o
   3  11  10       25.71       49.14    133.83 o
   2   0  11     3958.59     3759.48    242.92 o
   4   0  11    57868.60    58475.32   1347.62 o
   6   0  11     5319.17     5278.87    243.43 o
   1   1  11    18596.94    19389.13    405.00 o
   2   1  11    16799.30    17245.85    316.14 o
   3   1  11     4146.76     4352.15     79.87 o
   4   1  11    15845.58    15605.46    287.47 o
   5   1  11     8597.25     8586.03    141.34 o
   6   1  11     7343.19     7322.00    180.05 o
  11   1  11        7.64      -72.69     90.24 o
   1   2  11      210.17      195.60     21.39 o
   2   2  11     5663.19     5904.66    146.31 o
   3   2  11    24332.96    24867.08    506.52 o
   4   2  11     2086.22     2254.56     64.05 o
   5   2  11     1903.09     1877.37     40.50 o
   6   2  11     1084.48     1099.74     53.80 o
   7   2  11     3276.07     3385.30    167.91 o
  11   2  11       18.99       -0.34     90.13 o
   1   3  11      172.12      116.99     19.67 o
   2   3  11      169.25      186.14     25.02 o
   3   3  11     1544.27     1251.39     50.53 o
   4   3  11     2054.63     2068.99     70.29 o
   5   3  11      418.21      414.92     31.03 o
   6   3  11     3431.73     3325.49    172.31 o
   7   3  11      306.22      379.87     87.41 o
  10   3  11      174.32      120.02     77.33 o
   1   4  11    12847.21    12098.61    239.46 o
   2   4  11      543.76      468.45     20.42 o
   3   4  11      744.45      705.38     56.02 o
   4   4  11       85.08       24.55     38.72 o
   5   4  11      897.35      847.90     41.62 o
   6   4  11       60.47        5.29     48.99 o
   7   4  11       23.68      189.54     91.26 o
   8   4  11       44.71       10.19     88.88 o
  10   4  11       44.96       28.31     70.54 o
   1   5  11     6041.42     5825.74     98.81 o
   2   5  11     1798.74     1823.02     46.41 o
   3   5  11     1228.93     1129.37     36.70 o
   4   5  11     1250.75     1173.61     41.93 o
   5   5  11       92.94       75.12     28.87 o
   6   5  11      792.99      824.19     70.46 o
   7   5  11      734.06      945.54    108.13 o
   8   5  11       80.15      116.51     99.18 o
   9   5  11       27.89       79.48     54.91 o
  10   5  11       14.19      -15.85     61.48 o
   1   6  11     1537.01     1437.86     41.50 o
   2   6  11      454.32      429.12     28.59 o
   3   6  11     1619.56     1614.46     63.41 o
   4   6  11     2565.07     2435.69    101.25 o
   5   6  11      178.12      113.60     34.82 o
   6   6  11       98.15      123.38     39.80 o
   7   6  11       74.50       14.15    109.71 o
   8   6  11      123.87      268.12    125.57 o
   1   7  11      990.42      977.30     46.89 o
   2   7  11       20.79       64.32     65.39 o
   3   7  11      502.91      474.33     49.57 o
   4   7  11      103.56       73.69     63.07 o
   5   7  11     2065.57     2065.83     84.51 o
   6   7  11      350.85      271.17    115.15 o
   7   7  11      371.52      266.87    124.89 o
   8   7  11        0.49       96.24    135.76 o
   9   7  11       31.39      -93.87     93.87 o
   1   8  11       43.20      -79.94     79.94 o
   2   8  11      166.67      255.55     91.37 o
   3   8  11      841.59      896.85    109.38 o
   4   8  11      246.53      338.54     97.26 o
   5   8  11      429.07      440.90    108.36 o
   6   8  11        2.07       59.10    110.85 o
   7   8  11       86.17      210.89     86.10 o
   8   8  11       67.83      -52.78     88.70 o
   1   9  11      473.13      514.49    110.62 o
   2   9  11      154.19      394.14    108.47 o
   3   9  11      230.66       98.96    109.60 o
   4   9  11      357.35      420.40    120.58 o
   5   9  11      163.38      333.79    127.15 o
   6   9  11      316.99      496.94    128.74 o
   7   9  11        6.75      -65.44    130.66 o
   1  10  11       51.82       91.15    113.56 o
   2  10  11      137.13      339.45    117.19 o
   3  10  11      114.47      -63.07    121.15 o
   4  10  11      262.28      693.05    138.13 o
   5  10  11        2.92      -82.54    122.62 o
   2  11  11        7.96      323.94    135.76 o
   3  11  11        8.69      180.48    134.28 o
   2   0  12     5362.05     5568.41    176.44 o
   4   0  12     2823.56     2788.14     80.68 o
   6   0  12     3291.51     3449.28    172.89 o
   0   1  12     2074.40     1842.74     72.26 o
   1   1  12     8780.94     8863.94    191.50 o
   2   1  12      900.49      891.31     34.79 o
   3   1  12      613.77      655.87     21.74 o
   4   1  12      533.93      472.13     22.51 o
   5   1  12     3573.10     3552.94     75.85 o
   6   1  12     1483.46     1456.03     75.02 o
  11   1  12       69.50       11.21     95.45 o
   0   2  12    22877.14    24279.44    681.61 o
   1   2  12      207.21      235.34     49.78 o
   2   2  12    11120.29    10958.25    336.21 o
   3   2  12     9046.43     9037.06    219.08 o
   4   2  12     1841.35     1862.64     40.92 o
   5   2  12     1559.28     1482.99     50.61 o
   6   2  12      407.06      411.66     41.21 o
  11   2  12       28.61      -91.49     91.49 o
   0   3  12    51670.90    50839.17   1376.00 o
   1   3  12     6573.63     6580.03    138.38 o
   2   3  12    14465.48    14124.21    325.72 o
   3   3  12     1666.79     1549.44     56.77 o
   4   3  12     5089.19     5009.93    106.46 o
   5   3  12      957.02      894.59     40.40 o
   6   3  12     1313.55     1331.95     62.40 o
   7   3  12      274.65      229.05     79.60 o
   0   4  12     1223.21      971.82    101.39 o
   1   4  12     9886.04     9874.19    201.67 o
   2   4  12    10480.84    10236.69    178.64 o
   3   4  12      740.97      634.65     40.30 o
   4   4  12      107.91      123.50     34.99 o
   5   4  12       10.91        2.23     34.65 o
   6   4  12       89.87       -0.69     74.05 o
   7   4  12     1927.60     1974.53    150.36 o
   8   4  12      126.77       79.71    103.71 o
  10   4  12       45.61       -4.87     72.92 o
   0   5  12      719.55      634.64     89.28 o
   1   5  12     7832.91     7738.29    157.56 o
   2   5  12       72.42       80.89     19.91 o
   3   5  12     2710.48     2817.13     71.89 o
   4   5  12      543.71      511.02     35.79 o
   5   5  12      261.09      269.50     53.02 o
   6   5  12       60.32        9.98     56.99 o
   7   5  12     2067.98     1956.07    147.19 o
   8   5  12       49.53      209.92    114.47 o
   9   5  12      439.08      391.30     64.31 o
  10   5  12       48.65        5.43     63.29 o
   0   6  12       86.76       82.72     42.90 o
   1   6  12     4067.22     4069.46     86.54 o
   2   6  12     2681.43     2623.27     81.20 o
   3   6  12      396.83      438.63     40.24 o
   4   6  12       33.74       25.39     36.04 o
   5   6  12     1214.00     1050.65     66.50 o
   6   6  12        2.10       46.75    108.24 o
   7   6  12       41.88       25.79     45.62 o
   8   6  12       67.64      -86.50    121.94 o
   1   7  12      833.36      893.01     60.52 o
   2   7  12     1673.94     1758.40    117.81 o
   3   7  12      543.53      714.35     87.86 o
   4   7  12       53.40      108.60     44.36 o
   5   7  12      988.90     1069.50     63.93 o
   6   7  12      300.66      399.23    106.09 o
   7   7  12      102.29      156.59    124.43 o
   8   7  12       72.11      166.55    139.83 o
   1   8  12      301.85      128.74     94.77 o
   2   8  12      333.36      358.92     96.13 o
   3   8  12     1268.52     1079.37    121.72 o
   4   8  12       57.82       88.09    106.32 o
   5   8  12       30.62      188.52    104.51 o
   6   8  12        5.34       57.86    112.66 o
   7   8  12      144.90      157.04    136.66 o
   8   8  12       15.85      -26.73     90.13 o
   1   9  12      108.17       59.67     97.71 o
   2   9  12       36.93      143.23    102.02 o
   3   9  12      132.45       82.43    109.49 o
   4   9  12      241.05      217.62    120.58 o
   5   9  12       15.62       -5.43    112.21 o
   6   9  12       58.83      174.25    127.38 o
   2  10  12       83.55       66.92    115.49 o
   3  10  12       16.65      154.89    124.32 o
   4  10  12       30.24       67.48    129.64 o
   5  10  12        8.81      -54.46    136.55 o
   2  11  12        6.58      -67.37    132.47 o
   3  11  12       56.98      113.11    132.59 o
   2   0  13    15715.91    15139.22    454.30 o
   4   0  13     4691.82     4925.35    126.05 o
   6   0  13    14382.49    14110.51    607.79 o
   1   1  13     2363.09     2484.74     66.92 o
   2   1  13     7893.51     8720.51    189.85 o
   3   1  13    12821.08    12578.13    214.10 o
   4   1  13    23706.03    23389.56    425.15 o
   5   1  13     1581.52     1651.10     43.99 o
   6   1  13      160.36      179.12     46.71 o
   1   2  13     9609.31     9534.88    213.84 o
   2   2  13     2752.83     2772.20     80.95 o
   3   2  13      413.38      473.54     32.75 o
   4   2  13     7616.04     7939.79    148.75 o
   5   2  13     7261.04     7132.38    122.35 o
   6   2  13      295.46      340.33     42.07 o
  11   2  13       21.01      -62.95     88.99 o
   1   3  13     3314.39     3608.70     77.77 o
   2   3  13     8616.70     9154.19    348.39 o
   3   3  13      713.16      529.59     44.75 o
   4   3  13     1837.40     1795.54     72.13 o
   5   3  13      945.93      974.84     42.01 o
   6   3  13     5284.88     5371.33    141.90 o
   7   3  13     1062.46     1201.31    112.09 o
   1   4  13     3837.11     3731.25     93.99 o
   2   4  13       10.54       32.66     23.70 o
   3   4  13     2684.74     2560.55     78.55 o
   4   4  13     2263.71     2149.39     73.66 o
   5   4  13      940.73      881.08     58.99 o
   6   4  13      176.89      165.72     70.03 o
   7   4  13      293.91      241.96     90.58 o
  10   4  13       18.65      -26.72     75.63 o
   1   5  13     4896.11     5050.07    114.94 o
   2   5  13      156.29      165.43     29.44 o
   3   5  13     3078.99     2852.85     75.34 o
   4   5  13     1238.22     1194.56     50.71 o
   5   5  13     5782.80     5743.44    153.36 o
   6   5  13     1016.15     1098.33     74.90 o
   7   5  13       54.92      132.59    106.54 o
   8   5  13      131.14      206.86    119.00 o
  10   5  13       23.41       59.33     67.48 o
   1   6  13      592.54      652.89    106.83 o
   2   6  13      821.09      820.50     60.48 o
   3   6  13     1704.31     1742.39     68.43 o
   4   6  13      640.21      581.09     45.34 o
   5   6  13      624.98      648.10     54.32 o
   6   6  13      762.85      732.47     89.39 o
   7   6  13       95.07       76.07     52.64 o
   8   6  13        8.21       96.17     62.16 o
   1   7  13      491.00      655.91     73.60 o
   2   7  13      603.14      706.56     55.55 o
   3   7  13     1217.53     1137.38     67.26 o
   4   7  13      441.05      341.91     52.48 o
   5   7  13      257.13      241.55     48.58 o
   6   7  13      671.09      687.33    127.60 o
   7   7  13      166.58      393.34    132.81 o
   8   7  13      110.55      165.76    141.19 o
   2   8  13       88.05      222.63    124.15 o
   3   8  13      471.82      544.37     60.06 o
   4   8  13       16.87       17.53     51.68 o
   5   8  13      440.09      629.42    127.60 o
   6   8  13      141.12      104.51    116.73 o
   7   8  13        5.49      -89.22    139.72 o
   8   8  13       15.35       73.48    137.68 o
   2   9  13       70.90      152.17    107.45 o
   3   9  13      118.23      248.87    113.34 o
   4   9  13      581.45      515.96    131.45 o
   5   9  13       22.91      134.74    118.66 o
   6   9  13       11.12     -125.23    139.83 o
   2  10  13      146.78      274.34    119.11 o
   3  10  13       73.91      -12.91    121.83 o
   4  10  13       20.31      -11.66    126.92 o
   5  10  13        0.67       47.21    143.91 o
   0   0  14    83945.20    82536.02   3437.05 o
   2   0  14     4502.45     4575.08    150.03 o
   4   0  14     6773.70     7105.56    176.68 o
   6   0  14     1139.05     1181.05    102.36 o
   0   1  14    19430.42    19125.80    568.19 o
   1   1  14     9164.66     9071.20    196.57 o
   2   1  14     9998.21    10158.11    222.40 o
   3   1  14    13787.82    14529.89    262.66 o
   4   1  14      369.51      430.01     24.24 o
   5   1  14     1629.63     1780.42     47.59 o
   6   1  14     1000.08      940.76     89.16 o
   0   2  14     2331.13     2400.36    133.27 o
   1   2  14    12265.53    12326.62    264.65 o
   2   2  14     9709.44     9944.56    215.84 o
   3   2  14     4998.18     4918.32    115.78 o
   4   2  14      508.06      504.94     27.28 o
   5   2  14     1160.90     1162.45     46.48 o
   6   2  14      956.37     1152.60    152.17 o
   0   3  14    15624.05    16044.09    444.63 o
   1   3  14     4033.31     3476.05     92.04 o
   2   3  14     8680.15     8444.16    253.86 o
   3   3  14     1597.49     1493.35     72.28 o
   4   3  14      822.31      866.59     45.22 o
   5   3  14      690.64      799.03     40.39 o
   6   3  14      560.18      564.49     48.24 o
   7   3  14      265.90      318.27     94.66 o
   0   4  14      863.04      812.86     57.52 o
   1   4  14     5354.28     5427.91    125.31 o
   2   4  14     1850.54     1839.79     54.75 o
   3   4  14      295.45      218.30     36.70 o
   4   4  14      720.85      712.04     46.36 o
   5   4  14     2327.17     2195.62     78.38 o
   6   4  14      740.53      781.86     65.66 o
   7   4  14       15.39       81.63     98.17 o
   0   5  14     2703.96     2636.18     98.90 o
   1   5  14     2079.36     2202.83     63.05 o
   2   5  14     3253.45     3089.33     91.17 o
   3   5  14     3944.00     4018.65     95.58 o
   4   5  14      603.61      620.48     40.95 o
   5   5  14     1997.12     2023.05     79.41 o
   6   5  14      101.42      104.93     63.92 o
   7   5  14      497.02      600.66    106.88 o
   8   5  14        3.02      137.91    120.36 o
  10   5  14      103.41        3.85     67.82 o
   0   6  14     2674.67     2483.02    131.11 o
   1   6  14      752.36      772.42     73.60 o
   2   6  14      638.55      561.18     43.62 o
   3   6  14      160.99      127.98     39.53 o
   4   6  14      662.32      626.83     60.31 o
   5   6  14      107.41      130.48     51.79 o
   6   6  14       64.95       96.57     54.01 o
   7   6  14      207.27      270.79     58.37 o
   8   6  14       83.00       35.57     59.57 o
   9   6  14       37.61       68.05     62.50 o
   1   7  14     1953.72     1858.13    121.49 o
   2   7  14      292.65      333.84     52.82 o
   3   7  14     1734.62     1915.23     89.89 o
   4   7  14      194.50      193.53     50.96 o
   5   7  14      159.53      240.32     56.78 o
   6   7  14       51.99       76.67     52.82 o
   7   7  14        2.22       13.47    128.85 o
   8   7  14       50.97       18.23    127.38 o
   2   8  14      231.22      204.67     59.06 o
   3   8  14      314.63      205.23     56.59 o
   4   8  14        8.92       47.69     52.34 o
   5   8  14      118.71      150.36     51.98 o
   6   8  14       19.56      137.79    118.77 o
   7   8  14      140.19      201.88    146.06 o
   2   9  14      987.32     1039.40    128.85 o
   3   9  14       29.42       26.83    114.92 o
   4   9  14        7.85      106.54    123.87 o
   5   9  14       20.29      146.40    121.38 o
   6   9  14       21.07      -94.88    145.38 o
   3  10  14       32.50      152.29    125.79 o
   4  10  14       21.15      188.63    120.24 o
   5  10  14       20.71      223.73    146.85 o
   2   0  15    25006.68    26288.46    788.08 o
   4   0  15     1205.92     1178.11     49.76 o
   6   0  15     1508.40     1436.82    126.59 o
   1   1  15     9044.45     8585.53    186.81 o
   2   1  15      563.54      565.17     31.72 o
   3   1  15    17256.69    18410.63    384.98 o
   4   1  15       93.29       97.52     19.85 o
   5   1  15     1311.57     1311.76     42.36 o
   6   1  15       53.57       32.87     48.31 o
   1   2  15     3416.77     2932.49     79.37 o
   2   2  15     2844.87     2558.78     66.70 o
   3   2  15     4793.14     4807.21    108.46 o
   4   2  15    13316.32    13856.00    292.25 o
   5   2  15      220.11      235.19     29.14 o
   6   2  15     9116.64     9193.28    288.43 o
   1   3  15      385.05      260.21     30.11 o
   2   3  15     6260.10     6255.42    201.62 o
   3   3  15      223.84      168.39     40.88 o
   4   3  15    20318.28    20974.39    503.25 o
   5   3  15       71.17       64.87     28.73 o
   6   3  15     2927.91     3027.96    123.30 o
   7   3  15      477.84      697.12     95.67 o
   1   4  15       26.65       47.73     25.19 o
   2   4  15      921.23      956.77     47.44 o
   3   4  15     7018.63     7151.46    222.22 o
   4   4  15     3173.02     2996.24     94.18 o
   5   4  15     3821.37     3880.34     96.47 o
   6   4  15      135.04      157.48     59.21 o
   7   4  15     1020.33     1125.34    110.96 o
   1   5  15     3165.18     3400.04     98.32 o
   2   5  15      109.65      227.92     57.67 o
   3   5  15     3732.87     3586.34     90.97 o
   4   5  15       58.09       44.47     35.57 o
   5   5  15     3824.05     3861.69    145.54 o
   6   5  15        3.98       94.43     88.32 o
   7   5  15     1614.58     1566.69    141.64 o
   8   5  15      100.30       61.93    120.36 o
   1   6  15      723.20      659.87     70.54 o
   2   6  15      177.07      187.73     59.44 o
   3   6  15     1319.08     1405.40    107.22 o
   4   6  15     1556.24     1651.14     89.90 o
   5   6  15      696.49      884.60    186.08 o
   6   6  15       49.58       20.10     58.80 o
   7   6  15       43.38       99.50     59.84 o
   8   6  15      177.40      263.16     68.94 o
   9   6  15       34.45       27.97     74.50 o
   1   7  15     2458.08     2660.67    141.87 o
   2   7  15      200.68      346.81     69.63 o
   3   7  15      804.38      746.81     63.31 o
   4   7  15      876.39     1011.82     68.85 o
   5   7  15       25.39        2.93     51.64 o
   6   7  15      189.91      227.50     55.59 o
   7   7  15       71.49       68.61     63.35 o
   8   7  15       12.54       27.97    138.02 o
   2   8  15      115.01        9.85     74.95 o
   3   8  15     1163.60     1208.42    206.58 o
   4   8  15      140.65      127.56     59.17 o
   5   8  15       73.55       21.16     54.45 o
   6   8  15       70.67      299.59    121.83 o
   7   8  15       26.89      173.91    143.34 o
   3   9  15       30.41       81.75    118.43 o
   4   9  15      126.19       79.26    124.66 o
   5   9  15        4.23      220.79    121.60 o
   6   9  15        9.78        0.79    145.04 o
   4  10  15       29.34      117.41    133.49 o
   5  10  15        3.91      -93.52    137.34 o
   0   0  16     6422.40     7437.28    325.75 o
   2   0  16    58304.03    56194.91   1700.75 o
   4   0  16     3270.25     3212.42     93.14 o
   6   0  16      942.05      725.54     97.49 o
   0   1  16    60645.59    57441.23   1659.00 o
   1   1  16     9815.65    10094.85    222.22 o
   2   1  16     1616.35     1782.87     96.31 o
   3   1  16      830.26     1018.80     45.28 o
   4   1  16     2071.10     2077.26     52.49 o
   5   1  16     1817.75     1883.59     59.77 o
   6   1  16     1860.86     1838.64     99.43 o
   0   2  16      433.42      349.23     36.69 o
   1   2  16    21862.92    21136.82    508.07 o
   2   2  16     1178.65     1156.40     43.72 o
   3   2  16     1528.24     1544.15     55.48 o
   4   2  16      731.72      793.87     39.12 o
   5   2  16       67.44       84.68     29.16 o
   6   2  16     1989.44     2193.19    225.94 o
   0   3  16    10931.40    11250.04    315.54 o
   1   3  16     4529.27     4781.02    120.35 o
   2   3  16     1052.79     1106.26     65.37 o
   3   3  16      533.68      478.94     39.23 o
   4   3  16     3998.20     4084.86    114.06 o
   5   3  16      137.48      125.02     30.71 o
   6   3  16      915.00      915.79     91.60 o
   0   4  16     3151.41     3178.25    113.62 o
   1   4  16     2715.21     2699.56     74.91 o
   2   4  16       64.53       75.90     34.51 o
   3   4  16     5075.74     5016.61    345.05 o
   4   4  16      106.56       80.60     46.16 o
   5   4  16     2829.82     2717.20     92.42 o
   6   4  16      258.25      406.94    130.60 o
   7   4  16      318.70      556.27    110.51 o
   0   5  16     4547.96     4587.85    150.95 o
   1   5  16     1288.77     1176.04     58.01 o
   2   5  16      754.77      689.52     45.81 o
   3   5  16     2243.93     2491.85     93.97 o
   4   5  16      988.79      980.80    114.77 o
   5   5  16     2495.04     2813.21    251.36 o
   6   5  16      191.23      236.07    104.85 o
   7   5  16      279.86      426.63    118.55 o
   8   5  16      145.92      365.83    127.15 o
   1   6  16     1423.18     1582.54    105.19 o
   2   6  16     4966.15     4573.60    198.60 o
   3   6  16     1139.65     1058.08     86.05 o
   4   6  16       28.88       43.38     53.33 o
   5   6  16       82.98        9.92     56.31 o
   6   6  16       16.58      128.98     59.98 o
   7   6  16        9.86       19.89     64.15 o
   8   6  16       46.51      107.99     69.27 o
   9   6  16      106.77      241.73     88.54 o
   2   7  16      124.31      190.33     68.16 o
   3   7  16      721.10      736.19     83.56 o
   4   7  16       15.89       31.99     54.84 o
   5   7  16        2.52       39.97     55.72 o
   6   7  16       45.95       42.07     55.87 o
   7   7  16      212.95      225.64     58.07 o
   8   7  16       30.46      310.80    148.78 o
   3   8  16       95.20      170.52     73.60 o
   4   8  16       22.79        7.38     59.37 o
   5   8  16       47.92       77.00     58.19 o
   6   8  16       21.79       97.47     95.79 o
   7   8  16       81.99      116.85    131.79 o
   4   9  16      103.22      334.58    130.89 o
   5   9  16       73.33      -12.91    133.83 o
   6   9  16       15.67     -129.98    129.98 o
   4   0  17     6489.56     6227.91    159.60 o
   6   0  17      555.55      567.37     96.69 o
   1   1  17    11753.08    11733.56    259.15 o
   2   1  17    13363.12    14645.17    321.91 o
   3   1  17     2648.63     2613.20     77.44 o
   4   1  17     5473.16     5601.90    133.41 o
   5   1  17     7485.98     7817.67    208.97 o
   6   1  17     7307.31     7245.70    248.67 o
   1   2  17    14702.38    14912.82    316.41 o
   2   2  17     8972.93     8948.14    194.69 o
   3   2  17     5235.95     5173.12    118.92 o
   4   2  17      824.20      802.21     41.16 o
   5   2  17      775.08      872.28     56.07 o
   6   2  17     4207.31     4544.09    286.85 o
   1   3  17     4242.70     3981.20    126.71 o
   2   3  17      809.52      848.32     53.76 o
   3   3  17     1268.21     1263.27     65.50 o
   4   3  17     6765.73     6574.65    153.63 o
   5   3  17     1531.44     1542.15     81.73 o
   6   3  17     4365.11     4427.66    163.48 o
   1   4  17     1285.91     1223.41     50.30 o
   2   4  17     6686.84     7265.19    179.38 o
   3   4  17     1968.67     1943.97     90.69 o
   4   4  17      372.57      337.25     52.51 o
   5   4  17     2285.79     2350.65     85.06 o
   6   4  17     3274.58     3107.56    190.44 o
   1   5  17      326.21      297.48     40.67 o
   2   5  17      434.23      399.39     43.24 o
   3   5  17     1906.90     1915.55     89.89 o
   4   5  17       38.08       60.01     65.33 o
   6   5  17      822.97      779.55    108.13 o
   7   5  17      688.20      901.16    131.23 o
   1   6  17      506.27      464.33     70.77 o
   2   6  17      839.06      955.28     84.47 o
   3   6  17     1078.07     1112.09     87.07 o
   4   6  17       51.86       -0.57     67.93 o
   5   6  17     1382.90     1576.45     86.46 o
   6   6  17      261.13      488.07    111.53 o
   7   6  17      120.20      183.07     69.36 o
   8   6  17       52.00      121.64     73.44 o
   9   6  17      104.83      250.34     95.90 o
   2   7  17      401.25      447.58     77.22 o
   3   7  17      105.11      157.84     69.29 o
   4   7  17      457.37      560.35     77.90 o
   5   7  17      648.37      575.93     66.71 o
   6   7  17      278.73      253.81     64.38 o
   7   7  17      124.06      126.51     62.28 o
   8   7  17       19.10        7.39     62.84 o
   3   8  17      517.89      576.77     85.71 o
   4   8  17      279.69      341.26     77.67 o
   5   8  17        3.34       51.39     61.94 o
   6   8  17       10.13      135.28     77.50 o
   7   8  17       29.41      197.12    150.70 o
   4   9  17      120.38      134.17     78.69 o
   5   9  17       57.19       43.25    140.17 o
   6   9  17      142.70      140.85    150.36 o
   0   0  18    49853.72    52600.56   2138.02 o
   2   0  18     5077.88     4781.34    164.69 o
   4   0  18     5709.75     5651.41    199.03 o
   6   0  18     1386.70     1565.44    144.70 o
   0   1  18    41815.16    41675.21   1245.36 o
   1   1  18     1519.18     1579.54     56.71 o
   2   1  18        8.84      -10.03     25.94 o
   3   1  18     5299.03     5033.45    140.43 o
   4   1  18      105.63      174.12     33.10 o
   5   1  18     2256.55     2280.39     78.93 o
   6   1  18     1111.22     1192.44     84.26 o
   0   2  18     9273.61     8874.58    376.70 o
   1   2  18     3566.26     3763.93     99.43 o
   2   2  18     8880.20     8667.77    193.60 o
   3   2  18     1174.36     1249.65     51.69 o
   4   2  18      372.70      395.37     49.34 o
   5   2  18     1782.47     1756.70     64.98 o
   6   2  18     1845.67     2080.00    137.00 o
   0   3  18    10487.07    11282.50    442.31 o
   1   3  18     2164.18     2136.87     66.04 o
   2   3  18     9690.67     9217.91    232.93 o
   3   3  18     2387.61     2366.15     70.04 o
   4   3  18      723.14      711.84     39.95 o
   5   3  18      379.63      469.19     38.62 o
   6   3  18      258.91      333.33     89.56 o
   0   4  18    14129.87    13955.26    385.35 o
   1   4  18    10364.26    10479.44    240.59 o
   2   4  18     4783.26     4737.85    167.63 o
   3   4  18      195.22       87.74     49.62 o
   4   4  18      655.13      652.31     48.07 o
   5   4  18      609.56      633.93     51.24 o
   6   4  18      187.31      283.40     93.98 o
   0   5  18      559.50      580.39     86.96 o
   1   5  18     3821.21     3527.88    107.00 o
   2   5  18      905.61      860.52     61.42 o
   3   5  18     3470.49     3744.59    133.72 o
   4   5  18      421.49      506.45     82.31 o
   2   6  18      393.12      276.83     69.63 o
   3   6  18      975.01      816.58     86.05 o
   4   6  18       85.21      -55.59     72.69 o
   5   6  18      329.20      360.28     82.31 o
   6   6  18      224.15      268.12     89.22 o
   7   6  18      515.49      512.34    101.11 o
   3   7  18      799.51      758.72     86.05 o
   4   7  18       42.32       13.59     72.01 o
   5   7  18      370.74      405.46     81.30 o
   6   7  18      123.79      106.09     77.56 o
   7   7  18       73.74       22.19     75.18 o
   8   7  18       68.97       91.60     72.01 o
   3   8  18       21.11      129.53     80.28 o
   4   8  18       30.87      115.49     76.09 o
   5   8  18      149.82      107.90     74.28 o
   6   8  18       15.38      113.68     69.07 o
   7   8  18      106.79       22.31     57.07 o
   4   9  18       86.14       81.30     85.48 o
   5   9  18       46.54      164.86     75.75 o
   2   0  19    16771.29    17073.88    522.48 o
   4   0  19    11230.31    11812.89    373.32 o
   6   0  19     9061.25     9070.88    425.39 o
   1   1  19      794.73      780.19     40.98 o
   2   1  19      871.80      965.59     48.18 o
   3   1  19     6650.39     6637.38    157.27 o
   4   1  19    14502.98    14587.85    307.62 o
   5   1  19      898.46     1069.40     71.14 o
   6   1  19      473.22      613.09     78.03 o
   1   2  19     4554.88     4743.80    116.87 o
   2   2  19     1254.48     1279.73     52.48 o
   3   2  19     6376.94     6363.40    148.36 o
   4   2  19      106.56       71.88     32.75 o
   5   2  19     6265.46     6356.42    145.42 o
   6   2  19      988.43     1126.70    148.61 o
   1   3  19     4736.54     5052.37    143.16 o
   2   3  19      353.43      328.17     41.66 o
   3   3  19      281.96      211.97     31.85 o
   4   3  19      759.15      765.71     43.06 o
   5   3  19     1890.03     1914.87     66.08 o
   6   3  19      532.27      464.67     98.51 o
   1   4  19     6112.52     5862.48    180.31 o
   2   4  19       79.12      107.96     50.07 o
   3   4  19     1767.27     1704.50     94.65 o
   4   4  19     1652.93     1629.17     74.04 o
   5   4  19     1264.40     1356.61     57.64 o
   1   5  19     2813.65     2843.69    113.90 o
   2   5  19      583.75      485.05     57.73 o
   3   5  19     1844.29     1702.08     91.66 o
   4   5  19     1553.18     1417.46    121.38 o
   2   6  19      620.00      520.83     81.86 o
   3   6  19     2146.40     2250.79    138.02 o
   4   6  19      356.51      358.13     84.58 o
   5   6  19       80.13       46.31     84.47 o
   6   6  19      625.86      555.03     98.17 o
   7   6  19       29.64       79.82     95.90 o
   3   7  19     2415.00     2387.80    144.70 o
   4   7  19      327.63      228.26     81.30 o
   5   7  19      229.46      232.34     81.30 o
   6   7  19       26.51      -30.57     80.28 o
   7   7  19      413.51      457.77     86.50 o
   8   7  19      116.64      210.14     80.05 o
   4   8  19       44.58      155.12     85.37 o
   5   8  19     1079.37     1226.68    100.77 o
   6   8  19      102.91      119.90     76.43 o
   7   8  19       46.36      122.06     67.03 o
   4   9  19      202.33      338.43     91.26 o
   5   9  19       60.90       60.46     80.50 o
   0   0  20     8427.72     9640.97    432.74 o
   2   0  20     2178.41     2706.25    110.32 o
   4   0  20     1547.22     1577.92     89.66 o
   6   0  20      518.31      374.77    106.43 o
   0   1  20     2044.50     1755.35     85.68 o
   1   1  20     4292.80     4133.60    107.98 o
   2   1  20     2666.99     2762.39     80.91 o
   3   1  20     1259.43     1358.04     57.17 o
   4   1  20      296.21      330.13     37.96 o
   5   1  20     1920.78     2034.26     70.90 o
   6   1  20     1116.21     1226.51     94.39 o
   0   2  20      194.84      221.21     43.80 o
   1   2  20     3958.69     3950.95    103.05 o
   2   2  20    13507.31    13229.45    287.92 o
   3   2  20     5524.51     5394.64    132.95 o
   4   2  20     1675.78     1616.24     62.79 o
   5   2  20     2210.42     2222.02     74.49 o
   6   2  20     1001.11     1186.57     87.89 o
   0   3  20    42633.40    44792.74   1281.93 o
   1   3  20        5.03       35.85     28.20 o
   2   3  20      569.63      481.46     36.91 o
   3   3  20     1111.85     1039.24     49.27 o
   4   3  20     1524.45     1471.74     57.21 o
   5   3  20      668.28      746.87     46.19 o
   6   3  20      354.10      226.34     97.49 o
   0   4  20     2043.65     2334.47    152.74 o
   1   4  20     6619.30     6521.63    169.36 o
   2   4  20     6305.81     6481.80    216.52 o
   3   4  20     1089.71      940.82     57.90 o
   4   4  20     1154.41     1077.98    168.31 o
   5   4  20      306.61      298.58     57.85 o
   2   5  20     1939.20     1850.54    134.06 o
   3   5  20     1828.28     1911.12    138.93 o
   3   6  20      726.01      824.62     93.52 o
   4   6  20      266.78      255.89     88.20 o
   5   6  20       29.10       74.16     87.75 o
   6   6  20       48.14       69.18    100.43 o
   7   6  20      111.12      133.38    101.56 o
   4   7  20       28.73      -82.43     82.43 o
   5   7  20      307.45      300.50     90.58 o
   6   7  20        4.42        5.43     86.96 o
   7   7  20       16.40        5.32     88.09 o
   8   7  20        3.72       16.87     87.52 o
   4   8  20      333.14      327.11     90.35 o
   5   8  20      390.12      525.02     91.71 o
   6   8  20       29.60      -51.86     80.50 o
   7   8  20      138.18       56.73     75.07 o
   5   9  20       51.82      131.11     86.50 o
   2   0  21     9596.42     9215.57    302.19 o
   4   0  21     2582.55     2470.75    111.89 o
   6   0  21     2818.44     2834.24    199.39 o
   1   1  21     7637.51     7228.51    175.53 o
   2   1  21      633.41      625.34     41.79 o
   3   1  21      849.01      874.56     47.89 o
   4   1  21    12710.10    12618.77    272.96 o
   5   1  21     1442.61     1622.43     65.50 o
   6   1  21      210.32      240.12     93.52 o
   1   2  21      920.32      768.23     42.37 o
   2   2  21     3594.49     3495.15     95.10 o
   3   2  21     5043.62     5120.19    137.49 o
   4   2  21     1137.55     1257.33     56.10 o
   5   2  21      647.71      690.59     48.74 o
   6   2  21       17.41      128.29     89.50 o
   1   3  21      525.54      535.83     60.48 o
   2   3  21     4325.76     4506.66    114.08 o
   3   3  21     1045.28      993.31     57.84 o
   4   3  21     4037.58     4181.25    116.42 o
   5   3  21      294.35      255.20     40.81 o
   6   3  21     2731.25     2866.06    190.90 o
   1   4  21     2553.93     2831.26    129.70 o
   2   4  21      257.67      275.75     45.17 o
   3   4  21     6378.06     6325.24    209.70 o
   4   4  21     1303.24     1280.89    104.00 o
   5   4  21      612.52      583.90     86.16 o
   4   6  21     2202.04     2272.53    151.15 o
   5   6  21      727.55      715.81    108.13 o
   6   6  21      471.45      421.99    110.28 o
   5   7  21      423.30      342.16     91.83 o
   6   7  21      130.35      130.21     93.41 o
   7   7  21      182.77      208.45     96.24 o
   5   8  21      113.08       98.39     90.92 o
   6   8  21      112.59      128.06     88.77 o
   5   9  21       29.68       -8.72     91.60 o
   0   0  22    13913.53    13798.46    633.38 o
   2   0  22    25981.84    26474.87    795.80 o
   4   0  22     1153.64     1233.16     83.29 o
   6   0  22     1595.34     1869.57    164.06 o
   0   1  22    29024.18    28794.27    867.30 o
   1   1  22     6227.18     5989.28    147.99 o
   2   1  22     1690.21     1686.73     65.40 o
   3   1  22     2094.70     2040.32     71.04 o
   4   1  22     1355.73     1444.14    101.44 o
   5   1  22      738.25      829.86     51.99 o
   6   1  22      140.27      244.97     77.20 o
   0   2  22      142.17      148.16     47.00 o
   1   2  22     5764.48     5317.07    129.44 o
   2   2  22     1786.79     1750.15     64.86 o
   3   2  22      583.30      613.83     44.84 o
   4   2  22     1398.45     1361.02     61.46 o
   5   2  22      135.20      245.53     41.90 o
   6   2  22      289.76      496.60     97.60 o
   0   3  22      976.94     1053.71     72.53 o
   1   3  22     2064.91     1990.73     67.47 o
   2   3  22     7205.38     7009.58    165.55 o
   3   3  22     3979.32     3873.75    103.94 o
   4   3  22      106.71      100.53     38.10 o
   5   3  22      503.11      506.69     51.97 o
   0   4  22     4645.54     4808.77    252.49 o
   1   4  22      774.20      788.12     67.37 o
   2   4  22      181.17      121.83     76.31 o
   3   4  22     1259.02     1315.09     82.04 o
   4   4  22      108.76      104.33     50.52 o
   5   4  22      455.04      383.49     87.30 o
   6   7  22        0.77      -95.34     95.34 o
   7   7  22      318.24      237.89    102.47 o
   6   8  22       40.80      -26.04     93.75 o
   2   0  23      823.49     1070.15    165.65 o
   4   0  23      147.15      227.16     59.88 o
   6   0  23      730.11      866.96    135.64 o
   1   1  23     3754.08     3771.96    104.89 o
   2   1  23      309.37      371.56     39.46 o
   3   1  23     2490.09     2445.66     79.79 o
   4   1  23     1865.14     1839.42     72.33 o
   5   1  23      122.60      100.66     42.19 o
   6   1  23       24.14      137.75     77.48 o
   1   2  23     8919.88     8401.24    193.63 o
   2   2  23     4648.13     4589.95    120.24 o
   3   2  23      646.14      654.17     45.61 o
   4   2  23      176.22      201.42     39.53 o
   5   2  23       24.98       27.30     47.02 o
   6   2  23     2762.49     3152.64    340.58 o
   1   3  23     2752.11     2707.84     88.29 o
   2   3  23      275.24      277.67     40.23 o
   3   3  23       88.36       15.03     35.90 o
   4   3  23    11321.26    11503.06    291.19 o
   5   3  23       41.85       16.53     75.29 o
   2   4  23     4573.49     4721.58    245.13 o
   3   4  23     2187.77     2152.40    152.63 o
   4   4  23       47.89       15.96     74.73 o
   0   0  24      517.02      575.29     88.09 o
   2   0  24    25746.68    26221.00    774.74 o
   4   0  24     1334.39     1378.54    102.64 o
   6   0  24     3454.19     3370.02    237.66 o
   0   1  24    34906.64    34229.51   1457.77 o
   1   1  24     3590.29     3564.26     99.51 o
   2   1  24     2937.63     2740.44     86.58 o
   3   1  24      659.54      669.98     47.19 o
   4   1  24      747.57      877.37     52.48 o
   5   1  24      490.11      534.89     49.62 o
   6   1  24       83.25      157.26     82.08 o
   0   2  24      335.40      364.01     56.93 o
   1   2  24     3258.57     3200.15     96.61 o
   2   2  24     1809.17     1954.32     69.75 o
   3   2  24     1852.98     1787.00     69.02 o
   4   2  24      109.35      134.68     41.25 o
   5   2  24      557.98      630.42    185.35 o
   0   3  24      116.68      168.67     51.52 o
   1   3  24      322.84      325.72     40.31 o
   2   3  24     3647.36     3566.01    114.57 o
   3   3  24     1625.28     1651.32     94.30 o
   4   3  24     1052.88     1090.18     79.72 o
   5   3  24       66.50      143.46     82.54 o
   2   0  25     5962.27     6115.39    202.26 o
   4   0  25     5077.52     5632.41    383.66 o
   1   1  25     8737.00     8639.79    231.70 o
   2   1  25       38.64       58.25     37.49 o
   3   1  25       94.84      157.47     41.79 o
   4   1  25     4632.15     4914.00    209.25 o
   5   1  25     2271.11     2121.63    107.52 o
   1   2  25      151.37      159.56     38.54 o
   2   2  25     3927.17     3665.70    106.76 o
   3   2  25     6817.34     6840.22    188.85 o
   4   2  25     1492.58     1471.49     94.06 o
   5   2  25     1690.82     1632.25    136.78 o
   1   3  25     2240.96     2160.67    158.85 o
   2   3  25     2655.46     2774.35    124.44 o
   3   3  25      368.26      366.34     61.77 o
   4   3  25     2182.20     2176.58    109.39 o
   0   0  26      140.32       92.62     69.97 o
   2   0  26      419.94      475.06     63.45 o
   4   0  26     1065.35     1136.89    112.77 o
   0   1  26     1299.40     1130.94    187.10 o
   1   1  26     4461.29     4735.87    197.26 o
   2   1  26     3241.50     3227.79     96.95 o
   3   1  26      713.13      724.81     59.80 o
   4   1  26       33.07      112.08     68.56 o
   0   2  26      955.46      968.06     78.36 o
   1   2  26     1167.96     1151.23     63.90 o
   2   2  26     9337.13     9263.16    305.02 o
   3   2  26     1757.92     1696.11     98.78 o
   4   2  26       15.58        2.09     66.07 o
   2   0  27    21236.86    21275.71    883.27 o
   4   0  27     2453.77     2672.78    173.57 o
   1   1  27      732.39      860.45    109.83 o
   2   1  27      105.46      116.33     56.02 o
   3   1  27     5122.75     5117.91    179.80 o
   4   1  27     7265.63     7582.43    242.70 o
   3   2  27     1096.17     1284.19    130.32 o
   4   2  27      101.86      120.58     87.52 o
   4   0  28     1501.76     1895.95    147.08 o
   3   1  28     2150.40     2205.50    163.04 o
   4   1  28       48.82      245.96    121.21 o
 
